# Supplementary material for: Crystal structure and Hirshfeld surface analysis of 2,6-bis­[4-(eth­oxy­carbon­yl)-5-methyl­pyrazol-1-yl]pyridine
Source: Acta Crystallogr E Crystallogr Commun. 2026 Mar 24;82(Pt 4):404–7. doi: 10.1107/S2056989026002860 (PMC13055961; doi:10.1107/S2056989026002860)
Supplement: Supplementary file 1 [file e-82-00404-sup1.cif]

##############################################################################
#                                                                            #
# This CIF contains the data in a paper accepted for publication in          #
# Acta Crystallographica Section E. It conforms to the requirements of       #
# Notes for Authors for Acta Crystallographica Section E, and has been       #
# peer reviewed under the auspices of the IUCr Commission on Journals.       #
#                                                                            #
# Full details of the Crystallographic Information File format               #
# are given in the paper "The Crystallographic Information File (CIF):       #
# a New Standard Archive File for Crystallography" by S. R. Hall, F. H.      #
# Allen and I. D. Brown [Acta Cryst. (1991), A47, 655-685].                  #
#                                                                            #
# The current version of the core CIF dictionary is obtainable from          #
# ftp://ftp.iucr.org/pub/cif_core.dic.                                       #
#                                                                            #
# Software is freely available for graphical display of the structure(s)     #
# in this CIF. For information consult the CIF software page                 #
# http://www.iucr.org/resources/cif/software.                                #
#                                                                            #
# This file may be used for bona fide research purposes within the           #
# scientific community so long as proper attribution is given to the journal # 
# article from which it was obtained.                                        #
#                                                                            #
##############################################################################
data_I
_audit_creation_method
;
Olex2 1.5
(compiled 2025.05.31 svn.r86d253d1 for OlexSys, GUI svn.r7254)
;
_journal_date_recd_electronic     2025-12-29
_journal_date_accepted     2026-03-18
_journal_name_full     'Acta Crystallographica, Section E'
_journal_year     2026
_journal_volume     82
_journal_issue      1
_journal_page_first     0
_journal_page_last     0
_journal_paper_category     GO
_journal_paper_doi     10.1107/S2056989026002860
_journal_coeditor_code     VU2017
_publ_contact_author_name     'Oleksandr S. Vynohradov'
_publ_contact_author_address
;
Taras Shevchenko National University of Kyiv, Department of Chemistry, 64 str.
Volodymyrska, Kyiv 01601,
Ukraine
;
_publ_contact_author_email     'oleksandr.vynohradov@knu.ua'
_publ_contact_author_fax     ?
_publ_contact_author_phone     '2393201'
_publ_section_title
;
Crystal structure and Hirshfeld surface analysis of
2,6-bis[4-(ethoxycarbonyl)-5-methylpyrazol-1-yl]pyridine
;
loop_
    _publ_author_name
    _publ_author_footnote
    _publ_author_address
    'Krokhmaliuk, Yevhen' .
;
Taras Shevchenko National University of Kyiv, Department of Chemistry, 64 str.
Volodymyrska, Kyiv 01601,
Ukraine
;
    'Fetyukhin, Volodymyr M.' .
;
I. F. Lab Ltd., Representative of Life Chemicals Inc., Kyiv,
Ukraine, 5 Academician Kukhar St., 02094 Kyiv,
Ukraine
;
    'Davydenko, Yuliya M.' .
;
Taras Shevchenko National University of Kyiv, Department of Chemistry, 64 str.
Volodymyrska, Kyiv 01601,
Ukraine
;
    'Vynohradov, Oleksandr S.' .
;
Taras Shevchenko National University of Kyiv, Department of Chemistry, 64 str.
Volodymyrska, Kyiv 01601,
Ukraine
;
    'Pavlenko, Vadim O.' .
;
Taras Shevchenko National University of Kyiv, Department of Chemistry, 64 str.
Volodymyrska, Kyiv 01601,
Ukraine
;
    'Apostu, Mircea-Odin' .
;
Department of Chemistry, Faculty of Chemistry, Al. I. Cuza University of Iasi,
11 Carol I Blvd, Iasi 700506, Romania
;
_publ_section_synopsis
;
The synthesis and crystal structure of a new organic compound,
2,6-bis[4-(ethoxycarbonyl)-5-methylpyrazol-1-yl]pyridine is reported. A detailed
analysis of the intermolecular contacts in the crystal packing was performed
using Hirshfeld surface analysis.
;
_chemical_name_systematic
;
Ethyl 1-{6-[4-(ethoxycarbonyl)-5-methylpyrazol-1-yl]\
pyridin-2-yl}-5-methylpyrazole-4-carboxylate
;
_chemical_name_common
;
2,6-Bis[4-(ethoxycarbonyl)-5-methylpyrazol-1-yl]pyridine
;
_chemical_formula_moiety     'C19 H21 N5 O4'
_chemical_formula_sum     'C19 H21 N5 O4'
_chemical_formula_iupac     'C19 H21 N5 O4'
_chemical_formula_weight     383.41
_chemical_melting_point     ?
_space_group_crystal_system     monoclinic
_space_group_name_H-M_alt     'C 1 2/c 1'
_space_group_name_Hall     '-C 2yc'
loop_
    _space_group_symop_operation_xyz
    'x, y, z'
    '-x, y, -z+1/2'
    'x+1/2, y+1/2, z'
    '-x+1/2, y+1/2, -z+1/2'
    '-x, -y, -z'
    'x, -y, z-1/2'
    '-x+1/2, -y+1/2, -z'
    'x+1/2, -y+1/2, z-1/2'
_cell_length_a     13.8701(5)
_cell_length_b     8.3233(3)
_cell_length_c     16.6408(6)
_cell_angle_alpha     90
_cell_angle_beta     94.279(3)
_cell_angle_gamma     90
_cell_volume     1915.76(12)
_cell_formula_units_Z     4
_cell_measurement_reflns_used     3164
_cell_measurement_theta_min     2.4540
_cell_measurement_theta_max     28.2260
_cell_measurement_temperature     293(2)
_exptl_crystal_description     prism
_exptl_crystal_colour     'clear light colourless'
_exptl_crystal_size_max     0.3
_exptl_crystal_size_mid     0.2
_exptl_crystal_size_min     0.2
_exptl_crystal_density_diffrn     1.329
_exptl_crystal_density_meas     ?
_exptl_crystal_density_method     ?
_exptl_crystal_F_000     808
_exptl_absorpt_coefficient_mu     0.096
_exptl_absorpt_correction_type     multi-scan
_exptl_absorpt_process_details
;
(CrysAlisPro; Rigaku OD, 2025)
;
_exptl_absorpt_correction_T_min     0.98819
_exptl_absorpt_correction_T_max     1.00000
_diffrn_ambient_temperature     293(2)
_diffrn_source     'fine-focus sealed X-ray tube'
_diffrn_radiation_type     'Mo K\a'
_diffrn_radiation_wavelength     0.71073
_diffrn_radiation_monochromator     graphite
_diffrn_measurement_device_type     'Xcalibur, Eos'
_diffrn_measurement_device     'four-circle diffractometer'
_diffrn_measurement_method     '\w scans'
_diffrn_detector     'CCD plate'
_diffrn_detector_area_resol_mean     16.1593
_diffrn_reflns_number     6654
_diffrn_reflns_av_R_equivalents     0.0166
_diffrn_reflns_av_unetI/netI     0.0206
_diffrn_reflns_theta_min     2.455
_diffrn_reflns_theta_max     29.342
_diffrn_reflns_theta_full     25.242
_diffrn_measured_fraction_theta_max     0.854
_diffrn_measured_fraction_theta_full     1.000
_diffrn_reflns_limit_h_min     -17
_diffrn_reflns_limit_h_max     19
_diffrn_reflns_limit_k_min     -10
_diffrn_reflns_limit_k_max     9
_diffrn_reflns_limit_l_min     -21
_diffrn_reflns_limit_l_max     22
_diffrn_radiation_probe     x-ray
_refine_special_details     ?
_reflns_number_total     2258
_reflns_number_gt     1846
_reflns_threshold_expression     'I > 2\s(I)'
_refine_ls_structure_factor_coef     Fsqd
_refine_ls_matrix_type     full
_refine_ls_R_factor_all     0.0574
_refine_ls_R_factor_gt     0.0467
_refine_ls_wR_factor_gt     0.1148
_refine_ls_wR_factor_ref     0.1211
_refine_ls_goodness_of_fit_ref     1.059
_refine_ls_restrained_S_all     1.059
_refine_ls_number_reflns     2258
_refine_ls_number_parameters     131
_refine_ls_number_restraints     0
_refine_ls_hydrogen_treatment     constr
_refine_ls_weighting_scheme     calc
_refine_ls_weighting_details
              'w=1/[\s^2^(Fo^2^)+(0.0553P)^2^+0.8630P] where P=(Fo^2^+2Fc^2^)/3'
_atom_sites_solution_hydrogens     geom
_atom_sites_solution_primary     dual
_atom_sites_solution_secondary     ?
_refine_ls_shift/su_max     0.000
_refine_ls_shift/su_mean     0.000
_refine_diff_density_max     0.207
_refine_diff_density_min     -0.153
_refine_ls_extinction_method
;
SHELXL-2019/2 (Sheldrick 2015b)
;
_refine_ls_extinction_coef     0.0103(11)
_refine_ls_extinction_expression
                                  'Fc^*^=kFc[1+0.001xFc^2^\l^3^/sin(2\q)]^-1/4^'
loop_
    _atom_type_symbol
    _atom_type_description
    _atom_type_scat_dispersion_real
    _atom_type_scat_dispersion_imag
    _atom_type_scat_source
    'C' 'C' 0.0033 0.0016
                         'International Tables Vol C Tables 4.2.6.8 and 6.1.1.4'
    'H' 'H' 0.0000 0.0000
                         'International Tables Vol C Tables 4.2.6.8 and 6.1.1.4'
    'N' 'N' 0.0061 0.0033
                         'International Tables Vol C Tables 4.2.6.8 and 6.1.1.4'
    'O' 'O' 0.0106 0.0060
                         'International Tables Vol C Tables 4.2.6.8 and 6.1.1.4'
_computing_data_collection
;
CrysAlisPro 1.171.44.110a (Rigaku OD, 2025)
;
_computing_cell_refinement
;
CrysAlisPro 1.171.44.110a (Rigaku OD, 2025)
;
_computing_data_reduction
;
CrysAlisPro 1.171.44.110a (Rigaku OD, 2025)
;
_computing_structure_solution
;
<i>SHELXT</i>  (Sheldrick, 2015a)
;
_computing_structure_refinement
;
<i>SHELXL2019/3</i> (Sheldrick, 2015b)
;
_computing_molecular_graphics
;
Olex2 1.5 (Dolomanov <i>et al.</i>,  2009)
;
_computing_publication_material
;
Olex2 1.5 (Dolomanov <i>et al.</i>,  2009)
;
loop_
    _atom_site_type_symbol
    _atom_site_label
    _atom_site_fract_x
    _atom_site_fract_y
    _atom_site_fract_z
    _atom_site_U_iso_or_equiv
    _atom_site_adp_type
    _atom_site_calc_flag
    _atom_site_occupancy
    _atom_site_disorder_assembly
    _atom_site_disorder_group
    O O1 0.12747(8) 0.67265(14) 0.53552(7) 0.0531(3) Uani d 1 . .
    N N1 0.500000 0.37887(19) 0.750000 0.0334(4) Uani d 1 . .
    N N2 0.35918(8) 0.38495(14) 0.66370(7) 0.0362(3) Uani d 1 . .
    O O2 0.19474(10) 0.82118(15) 0.63654(8) 0.0689(4) Uani d 1 . .
    N N3 0.31854(9) 0.31425(15) 0.59446(8) 0.0455(3) Uani d 1 . .
    C C4 0.32038(9) 0.53186(16) 0.67745(8) 0.0336(3) Uani d 1 . .
    C C5 0.25205(10) 0.55721(17) 0.61385(8) 0.0375(3) Uani d 1 . .
    C C1 0.43158(9) 0.29526(17) 0.70887(8) 0.0356(3) Uani d 1 . .
    C C6 0.25485(11) 0.41904(19) 0.56543(9) 0.0450(4) Uani d 1 . .
    H H6 0.215840 0.403902 0.518117 0.054 Uiso calc 1 . .
    C C7 0.34643(11) 0.63313(18) 0.74956(9) 0.0428(4) Uani d 1 . .
    H H7A 0.339730 0.571246 0.797503 0.064 Uiso calc 1 . .
    H H7B 0.304232 0.724593 0.749239 0.064 Uiso calc 1 . .
    H H7C 0.412121 0.668872 0.748431 0.064 Uiso calc 1 . .
    C C8 0.19070(11) 0.69797(18) 0.59872(9) 0.0422(4) Uani d 1 . .
    C C2 0.42718(12) 0.12910(19) 0.70670(10) 0.0507(4) Uani d 1 . .
    H H2 0.377389 0.075376 0.677365 0.061 Uiso calc 1 . .
    C C3 0.500000 0.0471(3) 0.750000 0.0602(7) Uani d 1 . .
    H H3 0.500001 -0.064607 0.749999 0.072 Uiso calc 1 . .
    C C9 0.05946(13) 0.7998(2) 0.51338(10) 0.0561(5) Uani d 1 . .
    H H9A 0.093542 0.898624 0.503183 0.067 Uiso calc 1 . .
    H H9B 0.017386 0.818789 0.556416 0.067 Uiso calc 1 . .
    C C10 0.00211(15) 0.7460(3) 0.43922(12) 0.0757(6) Uani d 1 . .
    H H10A 0.044512 0.728822 0.396993 0.113 Uiso calc 1 . .
    H H10B -0.044625 0.826846 0.422786 0.113 Uiso calc 1 . .
    H H10C -0.030589 0.647511 0.449980 0.113 Uiso calc 1 . .
loop_
    _atom_site_aniso_label
    _atom_site_aniso_U_11
    _atom_site_aniso_U_22
    _atom_site_aniso_U_33
    _atom_site_aniso_U_12
    _atom_site_aniso_U_13
    _atom_site_aniso_U_23
    O1 0.0482(6) 0.0533(7) 0.0554(7) 0.0152(5) -0.0126(5) -0.0053(5)
    N1 0.0312(8) 0.0322(8) 0.0365(8) 0.000 -0.0007(6) 0.000
    N2 0.0338(6) 0.0347(6) 0.0389(6) 0.0012(5) -0.0048(5) -0.0082(5)
    O2 0.0894(10) 0.0520(8) 0.0620(8) 0.0260(7) -0.0153(7) -0.0174(6)
    N3 0.0445(7) 0.0438(7) 0.0459(7) 0.0054(6) -0.0125(6) -0.0168(5)
    C4 0.0322(7) 0.0317(7) 0.0369(7) -0.0019(5) 0.0018(5) -0.0033(5)
    C5 0.0341(7) 0.0392(8) 0.0385(7) 0.0012(6) -0.0011(5) -0.0060(6)
    C1 0.0342(7) 0.0348(7) 0.0372(7) 0.0003(5) -0.0003(6) -0.0032(5)
    C6 0.0399(8) 0.0477(9) 0.0453(8) 0.0045(6) -0.0110(6) -0.0129(7)
    C7 0.0487(8) 0.0381(8) 0.0405(8) 0.0033(6) -0.0042(6) -0.0079(6)
    C8 0.0425(8) 0.0454(9) 0.0386(7) 0.0067(6) 0.0023(6) -0.0028(6)
    C2 0.0522(9) 0.0356(8) 0.0615(10) -0.0038(7) -0.0137(8) -0.0054(7)
    C3 0.0675(16) 0.0306(12) 0.0790(17) 0.000 -0.0187(13) 0.000
    C9 0.0505(9) 0.0638(11) 0.0537(9) 0.0222(8) 0.0017(8) 0.0101(8)
    C10 0.0643(12) 0.0864(15) 0.0725(13) 0.0117(11) -0.0204(10) 0.0125(11)
_geom_special_details
;
 All esds (except the esd in the dihedral angle between two l.s. planes)
 are estimated using the full covariance matrix.  The cell esds are taken
 into account individually in the estimation of esds in distances, angles
 and torsion angles; correlations between esds in cell parameters are only
 used when they are defined by crystal symmetry.  An approximate (isotropic)
 treatment of cell esds is used for estimating esds involving l.s. planes.
;
loop_
    _geom_bond_atom_site_label_1
    _geom_bond_atom_site_label_2
    _geom_bond_site_symmetry_2
    _geom_bond_distance
    _geom_bond_publ_flag
    O1 C8 . 1.3349(18) yes
    O1 C9 . 1.4469(19) ?
    N1 C1 2_656 1.3253(15) ?
    N1 C1 . 1.3253(15) yes
    N2 N3 . 1.3766(15) yes
    N2 C4 . 1.3622(17) ?
    N2 C1 . 1.4206(17) yes
    O2 C8 . 1.2024(18) yes
    N3 C6 . 1.3080(19) ?
    C4 C5 . 1.3832(18) ?
    C4 C7 . 1.4886(18) ?
    C5 C6 . 1.406(2) ?
    C5 C8 . 1.459(2) ?
    C1 C2 . 1.385(2) ?
    C6 H6 . 0.9300 ?
    C7 H7A . 0.9600 ?
    C7 H7B . 0.9600 ?
    C7 H7C . 0.9600 ?
    C2 H2 . 0.9300 ?
    C2 C3 . 1.3770(19) ?
    C3 H3 . 0.9300 ?
    C9 H9A . 0.9700 ?
    C9 H9B . 0.9700 ?
    C9 C10 . 1.487(3) ?
    C10 H10A . 0.9600 ?
    C10 H10B . 0.9600 ?
    C10 H10C . 0.9600 ?
loop_
    _geom_angle_atom_site_label_1
    _geom_angle_atom_site_label_2
    _geom_angle_atom_site_label_3
    _geom_angle_site_symmetry_1
    _geom_angle_site_symmetry_3
    _geom_angle
    _geom_angle_publ_flag
    C8 O1 C9 . . 117.56(13) ?
    C1 N1 C1 . 2_656 116.65(16) yes
    N3 N2 C1 . . 116.58(11) yes
    C4 N2 N3 . . 112.47(11) ?
    C4 N2 C1 . . 130.95(11) ?
    C6 N3 N2 . . 104.31(11) ?
    N2 C4 C5 . . 105.37(11) ?
    N2 C4 C7 . . 124.65(12) ?
    C5 C4 C7 . . 129.91(13) yes
    C4 C5 C6 . . 105.49(12) ?
    C4 C5 C8 . . 127.74(13) ?
    C6 C5 C8 . . 126.76(13) ?
    N1 C1 N2 . . 116.61(12) yes
    N1 C1 C2 . . 124.50(13) ?
    C2 C1 N2 . . 118.89(12) yes
    N3 C6 C5 . . 112.36(12) ?
    N3 C6 H6 . . 123.8 ?
    C5 C6 H6 . . 123.8 ?
    C4 C7 H7A . . 109.5 ?
    C4 C7 H7B . . 109.5 ?
    C4 C7 H7C . . 109.5 ?
    H7A C7 H7B . . 109.5 ?
    H7A C7 H7C . . 109.5 ?
    H7B C7 H7C . . 109.5 ?
    O1 C8 C5 . . 110.47(12) ?
    O2 C8 O1 . . 123.32(14) yes
    O2 C8 C5 . . 126.21(14) yes
    C1 C2 H2 . . 121.6 ?
    C3 C2 C1 . . 116.88(15) ?
    C3 C2 H2 . . 121.6 ?
    C2 C3 C2 . 2_656 120.6(2) ?
    C2 C3 H3 . . 119.7 ?
    C2 C3 H3 2_656 . 119.7 ?
    O1 C9 H9A . . 110.4 ?
    O1 C9 H9B . . 110.4 ?
    O1 C9 C10 . . 106.82(16) ?
    H9A C9 H9B . . 108.6 ?
    C10 C9 H9A . . 110.4 ?
    C10 C9 H9B . . 110.4 ?
    C9 C10 H10A . . 109.5 ?
    C9 C10 H10B . . 109.5 ?
    C9 C10 H10C . . 109.5 ?
    H10A C10 H10B . . 109.5 ?
    H10A C10 H10C . . 109.5 ?
    H10B C10 H10C . . 109.5 ?
loop_
    _geom_torsion_atom_site_label_1
    _geom_torsion_atom_site_label_2
    _geom_torsion_atom_site_label_3
    _geom_torsion_atom_site_label_4
    _geom_torsion_site_symmetry_1
    _geom_torsion_site_symmetry_2
    _geom_torsion_site_symmetry_3
    _geom_torsion_site_symmetry_4
    _geom_torsion
    _geom_torsion_publ_flag
    N1 C1 C2 C3 . . . . -0.6(2) ?
    N2 N3 C6 C5 . . . . -0.20(18) ?
    N2 C4 C5 C6 . . . . 0.23(15) ?
    N2 C4 C5 C8 . . . . -178.84(14) ?
    N2 C1 C2 C3 . . . . 178.64(11) ?
    N3 N2 C4 C5 . . . . -0.37(16) ?
    N3 N2 C4 C7 . . . . 176.90(13) ?
    N3 N2 C1 N1 . . . . 149.52(12) ?
    N3 N2 C1 C2 . . . . -29.80(19) ?
    C4 N2 N3 C6 . . . . 0.36(17) ?
    C4 N2 C1 N1 . . . . -31.6(2) ?
    C4 N2 C1 C2 . . . . 149.05(16) ?
    C4 C5 C6 N3 . . . . -0.02(18) ?
    C4 C5 C8 O1 . . . . -174.22(14) ?
    C4 C5 C8 O2 . . . . 5.9(3) ?
    C1 N1 C1 N2 2_656 . . . -178.96(14) ?
    C1 N1 C1 C2 2_656 . . . 0.32(12) ?
    C1 N2 N3 C6 . . . . 179.43(12) ?
    C1 N2 C4 C5 . . . . -179.27(13) ?
    C1 N2 C4 C7 . . . . -2.0(2) ?
    C1 C2 C3 C2 . . . 2_656 0.29(10) ?
    C6 C5 C8 O1 . . . . 6.9(2) ?
    C6 C5 C8 O2 . . . . -172.99(17) ?
    C7 C4 C5 C6 . . . . -176.84(15) ?
    C7 C4 C5 C8 . . . . 4.1(3) ?
    C8 O1 C9 C10 . . . . 176.62(15) ?
    C8 C5 C6 N3 . . . . 179.07(14) ?
    C9 O1 C8 O2 . . . . -1.4(2) ?
    C9 O1 C8 C5 . . . . 178.68(13) ?
loop_
    _geom_hbond_atom_site_label_d
    _geom_hbond_atom_site_label_h
    _geom_hbond_atom_site_label_a
    _geom_hbond_site_symmetry_d
    _geom_hbond_site_symmetry_h
    _geom_hbond_site_symmetry_a
    _geom_hbond_distance_dh
    _geom_hbond_distance_ha
    _geom_hbond_distance_da
    _geom_hbond_angle_dha
    _geom_hbond_publ_flag
    C7 H7B O2 ? ? ? 0.96 2.4586(13) 3.134(2) 127.24(9) yes
    C7 H7A O2 . . ? 0.96 2.4174(13) 3.290(2) 150.93(9) yes
    C6 H6 N3 . . 7_556 0.93 2.6269(13) 3.388(2) 139.51(10) yes
_shelx_space_group_comment
;
The symmetry employed for this shelxl refinement is uniquely defined
by the following loop, which should always be used as a source of
symmetry information in preference to the above space-group names.
They are only intended as comments.
;
_shelx_estimated_absorpt_T_min     0.972
_shelx_estimated_absorpt_T_max     0.981
_shelx_hkl_file
;
   0   0  -2 9916.17 118.802   6
   0   0   2 10062.6 119.356   6
   0   0   3 14.8042 13.2802   6
   0   0   4 4344.97 111.690   6
   0   0   5 9.95340 19.9040   6
   0   0   6 52633.2 477.730   6
   0   0   7 33.8155 23.6750   6
   0   0   8 3269.30 138.453   6
   0   0   9 24.9646 27.1155   6
   0   0  10 1449.03 105.751   6
   0   0  11-77.0388 44.6731   6
   0   0  12 3654.86 180.947   6
   0   0  13 24.8256 31.1742   6
   0   0  14 8429.92 339.906   4
   0   0  14 8136.79 296.721   6
   0   0  15-25.4342 48.7436   4
   0   0  15-26.2271 42.8471   6
   0   0  16 59.1203 43.8567   4
   0   0  16 41.7748 40.0717   6
   0   0  17 29.7446 63.5299   4
   0   0  17-2.46359 42.7901   6
   0   0  18-68.1689 54.4708   6
   0   0  18 61.8588 65.7084   4
   0   0  19-13.3277 52.7477   4
   0   0  20 1388.99 181.080   4
   0  -2   0 203124. 885.112   6
   0   2   1 65.9361 33.9349   6
   0  -2  -1 52.0635 22.1788   6
   0   2   1 26.1604 13.5703   5
   0  -2  -2 96120.1 671.512   6
   0  -2  -2 97911.2 401.401   5
   0   2   2 95074.3 667.918   6
   0  -2  -3 67411.0 593.931   6
   0   2   3 67539.5 334.022   3
   0   2   3 66894.5 588.193   6
   0  -2  -4 1716.90 100.626   6
   0   2   4 1654.96 100.303   6
   0  -2  -4 1557.24 55.6542   3
   0   2   5 43072.8 528.808   6
   0   2   5 43878.1 264.510   4
   0  -2  -5 45565.6 540.335   6
   0  -2  -5 44568.3 332.291   3
   0  -2  -6 13048.8 305.634   6
   0  -2  -6 12427.2 200.344   3
   0   2   6 12006.9 176.365   4
   0   2   6 12368.7 297.503   6
   0   2   7 2208.22 132.734   6
   0  -2   7 2236.29 78.7015   7
   0  -2  -7 2027.42 126.187   6
   0   2   7 2190.44 88.9603   4
   0  -2  -7 2021.23 90.7323   3
   0   2   8 2185.00 100.204   4
   0  -2  -8 2159.00 102.606   3
   0  -2   8 2432.18 75.4000   7
   0   2   8 2250.44 140.309   6
   0  -2   9 237.931 22.1675   7
   0  -2  -9 157.539 32.2770   7
   0  -2  -9 268.593 43.7246   3
   0   2   9 242.097 42.5780   4
   0   2   9 239.578 53.7531   6
   0   2  10 3405.22 145.994   4
   0  -2 -10 3405.80 142.074   7
   0   2  10 3203.89 183.812   6
   0  -2  11 15023.4 326.412   6
   0  -2 -11 15573.8 302.245   7
   0   2  11 15043.3 326.982   4
   0   2  11 14995.8 405.007   6
   0  -2  12 3079.40 155.844   6
   0   2  12 2885.49 154.346   4
   0   2  12 3125.77 195.688   6
   0  -2 -12 3095.00 134.675   7
   0   2  13 1336.33 134.401   6
   0  -2 -13 1363.89 92.7542   7
   0  -2  13 1323.12 111.319   6
   0   2  13 1544.39 123.238   4
   0  -2  14 2604.68 157.588   6
   0   2  14 2728.77 167.745   4
   0   2  14 2422.24 185.842   6
   0  -2 -14 2590.33 118.549   7
   0  -2  15 6740.46 257.602   6
   0   2  15 6987.71 278.370   4
   0   2  15 6662.82 314.737   6
   0  -2  16 5233.55 322.109   4
   0  -2 -16 5133.51 250.830   3
   0   2  16 5221.11 286.355   6
   0   2  16 5234.23 253.544   4
   0  -2  16 4735.42 226.803   6
   0  -2 -17 444.351 88.5585   3
   0   2  17 417.301 95.6688   6
   0  -2  17 322.173 83.1395   4
   0  -2  18 1487.88 192.070   4
   0   2  18 1198.13 152.516   6
   0   2  19 870.977 133.666   6
   0  -2  19 961.945 160.467   4
   0  -2  20 1506.32 198.276   4
   0  -2  21-66.0087 81.6495   4
   0   4   0 51850.0 501.975   5
   0  -4   0 51786.9 639.403   6
   0  -4   1 53205.9 633.972   6
   0   4   1 52069.9 469.307   5
   0  -4  -1 51430.7 471.807   4
   0  -4  -1 52935.9 660.436   6
   0   4  -2 22846.0 193.461   1
   0  -4  -2 22712.7 263.753   4
   0  -4  -2 23117.4 168.968   1
   0   4   2 22934.5 289.033   5
   0  -4   2 23673.0 418.007   6
   0  -4  -3 342.733 27.2682   4
   0  -4  -4 7938.52 159.836   5
   0   4   4 8222.94 166.537   3
   0   4   4 7696.73 277.474   6
   0   4   5 41919.3 653.432   6
   0  -4  -5 41215.5 369.459   5
   0   4   5 42143.7 358.605   3
   0  -4  -6 1113.67 64.4860   5
   0   4   6 1256.72 122.693   6
   0   4   7 8489.65 319.232   6
   0   4   8 3066.13 198.346   6
   0  -4   8 3111.96 151.274   7
   0   4   9 543.131 92.0383   6
   0  -4   9 483.739 64.8736   7
   0  -4 -10 8984.31 199.210   3
   0   4  10 8974.41 352.814   6
   0  -4  10 9199.93 244.756   7
   0  -4 -11 6500.48 181.346   3
   0   4  11 6235.62 305.196   6
   0  -4 -11 6553.28 269.726   7
   0  -4  11 6408.09 197.773   7
   0  -4 -12 1933.78 105.880   3
   0  -4  12 1808.09 98.3359   7
   0  -4 -12 1798.47 144.207   7
   0   4  12 1914.49 176.836   6
   0  -4 -13 49.3014 45.0515   7
   0   4  13 18.8571 56.1347   6
   0   4  14 341.369 94.9560   6
   0  -4 -14 359.506 70.5572   7
   0   4  15 257.409 87.9378   6
   0  -4  15 97.3885 73.9103   4
   0  -4  16-80.7569 67.8886   4
   0   4  16 15.8472 63.7471   6
   0  -4  17 620.327 140.109   4
   0   4  17 544.904 116.484   6
   0  -4  18 1106.62 185.192   4
   0   4  18 900.711 151.123   6
   0   4  19 323.099 98.3054   6
   0  -4  19 197.742 91.4877   4
   0   4  20 176.215 77.9339   6
   0   6   0 7911.30 242.256   5
   0  -6   0 7446.78 240.387   4
   0  -6  -1 248.091 45.2470   4
   0  -6   1 321.888 58.5232   4
   0   6   1 250.044 45.1814   5
   0   6   2 211.995 41.0183   5
   0  -6   2 275.327 67.8530   4
   0  -6  -2 181.910 36.9817   4
   0  -6  -3 3737.34 123.048   4
   0   6   4 132.778 22.3082   2
   0  -6  -4 117.311 17.5729   1
   0   6   4 161.554 36.7565   3
   0   6  -4 80.3201 21.9854   1
   0  -6   4 146.839 23.3680   2
   0  -6  -5 5540.26 143.019   1
   0   6  -5 5715.11 158.598   1
   0   6   5 5582.38 167.372   3
   0   6   6 504.039 50.1689   3
   0   6   7 145.162 28.4820   3
   0  -6   8 1696.22 149.450   7
   0  -6  -8 1590.53 80.4379   5
   0   6   9 202.372 67.2811   6
   0  -6   9 321.382 75.9849   7
   0   6  10 752.241 124.232   6
   0  -6 -10 595.534 102.040   7
   0  -6  10 822.630 102.838   7
   0  -6  11 3775.34 284.021   4
   0  -6  11 3420.36 198.882   7
   0  -6 -11 3601.80 246.332   7
   0   6  11 3464.11 265.224   6
   0  -6  12 278.645 64.1509   7
   0  -6  12 342.341 108.404   4
   0   6  12 231.619 96.6488   6
   0  -6 -12 377.834 95.0055   7
   0  -6 -13 6190.70 329.210   7
   0   6  13 6942.07 390.619   6
   0  -6  13 7258.63 410.269   4
   0   6  14 1157.20 176.912   6
   0  -6 -14 1256.50 152.884   7
   0  -6  14 1693.98 219.339   4
   0   6  15 3666.49 300.407   6
   0  -6  15 3272.82 300.223   4
   0  -6 -15 3102.08 242.347   7
   0   6  16 787.014 155.419   6
   0  -6  16 1025.32 183.195   4
   0   6  17 592.400 140.356   6
   0   6  18 2588.23 269.629   6
   0  -8   0 5385.94 237.322   4
   0  -8   1 7282.34 292.267   4
   0  -8  -1 7405.97 258.864   4
   0  -8  -2 9264.67 263.455   4
   0  -8   2 9385.00 346.022   4
   0  -8   3 907.095 125.830   4
   0  -8   4 5411.86 289.292   4
   0  -8   5 946.148 132.144   4
   0  -8   5 848.983 140.340   7
   0  -8   6 454.109 105.105   4
   0  -8   6 385.068 98.4491   7
   0  -8   7 2442.57 216.923   4
   0  -8   7 2684.08 227.577   7
   0  -8  -7 2304.16 230.532   7
   0  -8  -8 556.325 135.109   7
   0  -8   8 760.063 125.574   7
   0  -8   8 729.689 131.512   4
   0  -8   9 118.668 75.2446   7
   0  -8  -9 189.128 102.997   7
   0  -8   9 47.2459 62.8302   4
   0  -8 -10 3727.20 292.038   7
   0  -8  10 3161.97 236.116   7
   0  -8  10 3508.69 286.284   4
   0  -8  11 195.583 75.4293   7
   0  -8  11 443.084 129.926   4
   0  -8 -11 450.161 124.802   7
   0  -8 -12 2156.53 231.771   7
   0  -8  12 2073.71 238.206   4
   0  -8 -13 134.683 87.2765   7
   0  -8  13 117.961 84.5427   4
   0  -8 -14-94.9607 86.8614   7
   0 -10   0 688.269 156.338   7
   0 -10  -1 1098.31 183.178   7
   0 -10   1 1432.75 211.906   7
   0 -10  -2 340.187 114.614   7
   0 -10   2 370.101 125.866   7
   0 -10  -3-55.4008 78.4962   7
   0 -10   3 85.1038 83.4938   7
   0 -10  -4 154.146 92.9641   7
   0 -10   4 233.194 102.455   7
   0 -10   5 153.910 90.2967   7
   0 -10  -5 44.1885 89.3271   7
   0 -10   6 4.65020 56.2517   4
   0 -10  -6-72.2232 107.692   7
   0 -10   7-20.1176 90.0175   7
   0 -10   7 70.3859 62.6805   4
   0 -10   8 302.443 112.416   7
   0 -10   8 177.233 94.3718   4
   0 -10   9 583.410 137.846   7
   0 -10   9 489.154 120.270   4
  -1  -1  22 14.1160 58.0350   4
  -1  -1  21 95.5335 80.9607   4
  -1  -1  20 463.595 124.764   4
  -1  -1  19-32.8468 78.7718   4
  -1  -1  18 228.931 87.6530   4
  -1   1  18 136.484 64.3318   4
  -1   1  18 106.334 48.5874   6
  -1  -1  17 391.549 103.496   4
  -1   1  17 317.668 85.2016   4
  -1   1  17 613.997 106.907   6
  -1   1  16 7878.78 317.499   6
  -1  -1  16 7624.86 275.537   6
  -1  -1  16 7823.69 376.761   4
  -1   1  16 7888.41 333.600   4
  -1   1  15 6441.86 290.548   4
  -1  -1  15 6536.61 247.225   6
  -1  -1  15 6112.15 318.737   4
  -1   1  15 6345.66 277.536   6
  -1   1  14 1596.56 138.088   6
  -1  -1  14 2069.30 182.340   4
  -1  -1  14 1768.91 124.082   6
  -1   1  14 1921.02 156.608   4
  -1   1  13 8594.53 304.849   4
   1  -1 -13 8189.45 134.785   7
  -1   1  13 8478.53 294.668   6
  -1  -1  13 8406.63 342.682   4
  -1  -1  13 8366.76 253.284   6
  -1   1  12 969.970 101.829   6
   1  -1 -12 843.697 51.2135   7
  -1   1  12 964.202 105.450   4
  -1  -1  12 909.753 82.5668   6
  -1  -1  12 848.264 117.588   4
  -1   1  11 47113.3 641.369   4
   1  -1 -11 47203.6 391.353   7
  -1  -1  11 47794.9 547.012   6
  -1   1  11 47372.1 636.388   6
  -1  -1  11 47746.6 750.108   4
  -1   1  10 4135.26 180.167   4
  -1  -1  10 3998.37 149.140   6
   1  -1 -10 3902.69 178.178   6
  -1  -1  10 4373.96 219.810   4
  -1   1  10 3840.04 176.540   6
  -1   1   9 434.550 60.0838   4
  -1  -1   9 397.563 48.3534   6
   1  -1  -9 554.030 66.0551   6
  -1   1   9 423.420 59.3944   6
  -1   1   8 684.970 70.9150   6
  -1  -1   8 692.160 56.1483   6
  -1   1   8 697.028 68.8983   4
   1  -1  -8 743.477 72.4031   6
  -1   1   7 16256.1 304.824   6
  -1  -1   7 16612.5 236.025   6
  -1   1   7 15892.0 283.229   4
   1  -1  -7 16795.9 311.479   6
  -1  -1   6 723.580 45.6808   6
  -1   1   6 733.705 58.7450   4
  -1   1   6 735.367 62.7578   6
   1  -1  -6 804.003 65.9040   6
  -1   1   5 3561.51 110.099   4
  -1   1   5 3677.72 128.597   6
  -1  -1   5 3548.03 76.4198   7
   1  -1  -5 3664.55 128.751   6
   1  -1  -4 34151.4 358.983   6
  -1   1   4 33739.3 356.067   6
   1   1  -4 33846.6 251.343   7
  -1  -1   4 33326.0 409.943   4
  -1   1   4 33129.8 289.379   4
  -1  -1   4 34564.1 248.577   7
   1  -1  -3 15227.9 222.756   6
  -1   1   3 15267.9 223.336   6
  -1   1   3 14806.9 163.806   4
   1  -1  -3 15270.8 163.551   4
  -1  -1   3 14827.4 246.975   4
  -1  -1   3 15507.7 174.306   7
   1   1  -3 15495.6 175.208   7
  -1  -1   2 247067. 884.347   4
   1   1  -2 243888. 720.739   7
  -1  -1   1 33593.8 279.011   7
  -1  -1   1 33889.9 215.805   6
   1   1  -1 34038.5 279.929   7
   1   1  -1 34415.4 214.378   6
  -1   1   1 34302.5 230.203   2
  -1  -1   1 33794.6 229.016   2
  -1  -1   1 34139.4 285.498   4
   1   1  -1 33516.3 286.566   4
   1   1   0 35178.2 203.697   2
  -1  -1   0 33812.3 287.765   7
   1   1   0 34577.0 290.541   7
  -1  -1   0 35677.0 206.764   2
  -1  -1   0 34990.9 247.389   4
  -1   1   0 34923.6 209.564   2
   1   1   0 34899.3 246.977   4
   1  -1   0 34915.5 205.845   2
   1  -1   0 35042.8 266.402   5
  -1  -1   0 35200.2 261.186   6
   1   1   0 34519.5 258.192   6
  -1   1   0 35158.4 265.947   5
   1   1   1 262819. 823.642   7
  -1  -1  -1 260141. 816.328   7
  -1   1  -1 266150. 662.591   1
   1   1   1 269742. 727.992   3
  -1  -1  -1 260080. 825.222   6
  -1  -1  -2 120186. 626.030   6
  -1  -1  -2 119524. 508.398   3
   1   1   2 118895. 568.238   7
   1   1   2 117325. 618.123   6
   1   1   2 116695. 504.185   3
  -1  -1  -2 118345. 570.180   7
  -1  -1  -3 2556.09 83.4485   3
   1   1   3 2851.13 107.360   6
   1   1   3 2540.71 82.3875   3
  -1  -1  -3 2626.26 89.1488   7
  -1  -1  -3 2779.60 104.804   6
  -1  -1  -4 7061.85 146.577   7
  -1  -1  -4 6981.46 181.803   6
  -1  -1  -4 6656.54 149.280   3
   1   1   4 7113.40 183.499   6
  -1  -1  -5 9443.75 227.152   6
  -1  -1  -5 9308.99 174.513   7
   1   1   5 9653.06 230.515   6
   1   1   6 8863.81 236.714   6
  -1  -1  -6 9497.66 241.704   6
  -1  -1  -6 8796.07 173.506   7
  -1  -1  -7 103781. 589.805   7
   1   1   7 102537. 847.936   6
   1   1   8 2799.67 152.625   6
  -1  -1  -8 3007.18 101.985   7
  -1  -1  -8 3203.89 158.014   6
   1  -1   9 9368.16 256.779   6
   1   1   9 9233.19 284.625   6
  -1  -1  -9 9273.63 179.698   7
  -1  -1 -10 18128.7 248.477   7
   1  -1  10 18380.2 379.742   6
   1   1  10 18197.0 413.376   6
   1  -1  11 2742.91 156.352   6
   1   1  11 2855.34 173.337   6
  -1  -1 -11 2828.47 97.2186   7
   1   1  12 20382.1 475.454   6
   1  -1  12 21039.0 442.277   6
   1  -1  13 675.925 87.4352   6
   1   1  13 780.073 101.260   6
   1   1  14 0.13721 49.7264   6
   1  -1  14 87.7432 54.3853   6
   1  -1  15 2357.20 169.010   6
   1   1  15 2417.79 185.682   6
   1   1  16 2361.16 189.023   4
   1  -1  16 2398.05 175.745   6
   1   1  16 2433.98 192.584   6
   1   1  17 84.7480 60.2575   6
   1  -1  17 241.847 69.6440   6
   1   1  17 139.547 63.0837   4
   1   1  18 321.744 92.3505   6
   1  -1  18 196.875 91.2899   4
   1   1  18 448.954 99.9725   4
   1  -1  19 2019.65 216.963   4
   1   1  19 1678.83 174.860   6
   1  -1  20 640.884 131.304   4
   1  -1  21 760.630 146.136   4
   1  -1  22 291.620 111.606   4
  -1  -3  20 585.208 132.683   4
  -1  -3  19-14.9204 75.3201   4
  -1   3  19-47.5356 60.3944   6
  -1  -3  18 2285.48 236.767   4
  -1   3  18 2211.49 206.391   6
  -1  -3  17 281.166 101.724   4
  -1   3  17 249.153 90.7324   6
  -1  -3  16 1704.06 199.012   4
  -1   3  16 1881.03 182.679   6
  -1   3  15 93.2343 49.1347   6
  -1  -3  15 128.803 83.8527   4
  -1   3  14 2747.57 203.608   6
   1  -3 -14 2863.20 150.555   3
   1  -3 -14 2915.30 159.275   7
  -1  -3  14 2845.86 146.333   6
  -1  -3  14 2803.42 234.443   4
  -1   3  14 2766.85 150.796   4
   1  -3 -13 4304.85 175.755   3
  -1   3  13 4422.59 179.261   4
  -1  -3  13 3953.13 269.227   4
  -1  -3  13 4514.72 176.231   6
   1  -3 -13 4279.64 192.274   7
  -1   3  13 4112.14 241.650   6
  -1  -3  12 471.638 103.050   4
  -1  -3  12 598.221 66.3736   6
   1  -3 -12 660.413 67.8618   3
  -1   3  12 584.945 96.2200   6
  -1   3  12 625.933 66.0414   4
   1  -3 -11 13182.1 262.142   3
  -1   3  11 12501.7 391.010   6
  -1  -3  11 12835.6 209.003   7
  -1   3  11 12995.3 262.980   4
  -1  -3  11 13447.2 446.864   4
  -1  -3  10 32.4282 19.7405   7
   1  -3 -10 6.28415 19.5000   3
  -1   3  10 75.5034 50.3721   6
  -1  -3   9 7846.96 190.166   7
  -1   3   9 7981.90 167.575   4
   1  -3  -9 7863.46 167.566   3
  -1   3   9 8109.05 294.938   6
  -1  -3   8 47964.2 486.454   7
  -1   3   8 47417.1 687.749   6
   1  -3  -8 47523.8 361.217   3
  -1  -3   7 232.337 42.6430   7
   1  -3  -7 165.707 20.2476   3
  -1   3   7 139.955 50.4281   6
  -1  -3   6 28656.0 393.882   7
  -1   3   6 28056.8 497.092   6
  -1   3   5 10785.6 298.760   6
   1  -3  -5 11062.7 301.204   6
  -1  -3   5 10527.9 245.554   7
  -1   3   4 24405.6 433.836   6
  -1  -3   4 24621.2 377.724   7
   1  -3  -4 25078.9 437.123   6
  -1  -3   3 380.209 59.2557   4
   1  -3  -3 364.843 39.7350   5
   1  -3  -3 338.455 55.9726   6
  -1  -3   3 321.744 41.7501   6
  -1   3   2 27337.2 249.845   2
   1  -3  -2 27824.3 435.048   6
  -1  -3   2 27401.2 366.533   6
  -1  -3   2 27834.2 399.582   4
   1  -3  -2 27142.5 318.305   5
  -1  -3   2 27991.2 244.535   2
   1  -3  -1 45538.0 544.342   6
  -1  -3   1 45227.7 465.194   4
  -1   3   1 44775.7 247.163   2
   1  -3  -1 44768.3 425.745   5
  -1  -3   1 45795.6 485.880   6
  -1  -3   1 45536.3 238.327   2
  -1   3   1 43972.2 415.069   5
  -1  -3   0 37077.0 455.307   6
  -1  -3   0 36064.5 376.596   4
   1   3   0 35331.5 449.910   6
  -1   3   0 36037.1 398.034   5
  -1   3  -1 995.846 73.3234   5
  -1  -3  -1 916.955 55.2196   4
  -1  -3  -1 1028.22 82.2911   6
   1   3   1 958.217 48.2034   5
   1   3   1 891.531 79.0769   6
   1   3   2 22934.3 389.877   6
  -1   3  -2 23412.1 238.080   1
  -1  -3  -2 23526.0 226.850   4
  -1  -3  -2 23025.6 224.527   1
  -1  -3  -2 23506.8 397.203   6
   1   3   3 1791.99 82.3166   3
  -1  -3  -3 1749.33 114.301   6
   1   3   3 1766.84 115.335   6
   1   3   4 72083.0 760.445   6
  -1  -3  -4 74268.7 771.691   6
   1   3   4 72868.9 520.855   3
  -1  -3  -4 74224.9 307.711   5
   1   3   5 108.837 41.8256   6
   1   3   5 134.591 29.6391   3
  -1  -3  -6 1536.52 82.0379   3
  -1  -3  -6 1696.31 117.616   7
   1   3   6 1729.42 132.917   6
  -1  -3  -7 928.247 68.3974   3
   1   3   7 786.743 91.9967   6
  -1  -3  -7 691.666 78.8069   7
  -1  -3  -8 4316.94 151.500   3
  -1  -3  -8 4311.77 188.590   7
   1   3   8 4038.12 210.457   6
   1   3   9 13998.2 402.562   6
  -1  -3  -9 13930.8 340.262   7
  -1  -3  -9 14325.9 288.690   3
   1   3  10 4415.61 143.512   4
   1   3  10 4220.74 230.370   6
   1  -3  10 4590.95 137.132   7
  -1  -3 -10 4498.76 173.448   3
  -1  -3 -10 4266.03 191.282   7
  -1  -3 -11 5443.58 217.118   7
  -1  -3 -11 5531.45 201.232   3
   1   3  11 5866.17 280.240   6
   1   3  11 5635.42 175.765   4
   1  -3  11 5507.02 136.790   7
  -1  -3 -12 17542.5 388.219   7
   1   3  12 16764.5 490.299   6
  -1  -3 -12 17241.6 375.190   3
   1  -3  12 16885.2 181.762   7
   1   3  12 16656.9 327.749   4
   1   3  13 7938.88 241.549   4
   1   3  13 8097.27 353.015   6
  -1  -3 -13 8057.63 266.141   7
  -1  -3 -13 8254.76 272.500   3
  -1  -3 -14 8399.34 266.407   7
   1   3  14 7919.50 361.317   6
   1   3  14 8471.01 264.676   4
   1  -3  14 8403.99 296.849   6
  -1  -3 -14 8455.92 288.747   3
  -1  -3 -15 2056.96 150.363   3
   1  -3  15 2015.23 153.124   6
   1   3  15 1646.18 171.430   6
   1   3  16-5.58551 58.8283   6
   1   3  17 179.175 79.4453   6
   1   3  18 5776.40 347.674   6
   1  -3  18 5298.55 361.161   4
   1  -3  19 184.436 96.5227   4
   1   3  19 76.4119 79.8851   6
   1  -3  20 19.7676 71.6384   4
   1   3  20 179.594 75.7302   6
  -1   5  19 27.9062 76.0710   6
  -1  -5  18 1603.09 225.924   4
  -1   5  18 1498.37 200.944   6
  -1  -5  17 210.388 106.448   4
  -1   5  17 24.2884 72.1232   6
  -1   5  16 243.307 100.612   6
  -1  -5  16 333.434 112.454   4
   1  -5 -15 828.586 113.598   7
  -1   5  15 1208.71 167.889   6
  -1  -5  15 1001.89 162.424   4
   1  -5 -14 2092.48 175.627   7
  -1  -5  14 1921.71 217.265   4
  -1   5  14 1814.96 195.014   6
  -1   5  13 219.488 85.5869   6
   1  -5 -13 363.325 87.4740   7
  -1  -5  13 381.027 109.983   4
  -1  -5  12 21478.0 650.521   4
  -1   5  12 21063.5 614.151   6
  -1  -5  12 21288.1 413.809   7
  -1   5  11 10717.1 423.703   6
  -1  -5  11 10574.2 443.110   4
  -1  -5  11 9618.87 288.035   7
  -1  -5  10 7344.99 356.837   4
  -1   5  10 6811.61 335.365   6
  -1  -5  10 7424.05 262.295   7
  -1  -5   9 81.2975 51.3020   7
  -1   5   9 62.6307 53.9364   6
  -1  -5   9 142.389 76.3105   4
  -1  -5   8 8824.55 364.260   4
  -1  -5   8 8313.21 283.127   7
   1  -5  -8 8375.32 222.148   5
  -1  -5   7 7274.83 317.972   4
   1  -5  -7 6936.89 195.773   5
  -1  -5   7 6678.04 258.126   7
  -1  -5   6 306.607 68.5521   7
   1  -5  -6 324.008 45.9395   5
  -1  -5   6 321.902 75.5461   4
  -1  -5   6 405.596 64.2687   6
  -1  -5   5 125.794 41.1386   6
  -1  -5   5 88.6274 46.7131   4
  -1  -5   5 134.700 52.1881   7
  -1   5   5 109.834 20.6018   3
   1  -5  -5 103.588 29.6844   5
  -1  -5   4 392.293 68.2580   4
  -1  -5   4 426.831 42.5293   2
  -1  -5   4 361.442 59.8027   6
  -1   5   4 404.367 42.3259   2
   1  -5  -4 414.661 28.8349   4
   1  -5  -4 470.978 53.4894   5
  -1  -5   3 775.311 43.2040   2
  -1  -5   3 696.921 86.7187   4
  -1   5   3 779.566 44.5484   2
  -1  -5   2 581.058 76.6556   4
  -1  -5   1 6682.33 223.455   4
  -1   5   1 6675.77 205.172   5
   1   5   0 2368.78 114.122   5
  -1   5   0 2321.03 128.462   5
  -1  -5   0 2310.29 124.604   4
  -1  -5  -1 7435.32 204.373   4
  -1   5  -1 7655.39 240.762   5
   1   5   1 7555.84 186.781   5
  -1  -5  -2 94.2467 29.0753   4
   1   5   2 371.694 41.2696   5
  -1   5  -3 42735.6 349.120   1
  -1  -5  -3 42534.8 366.029   4
   1   5   3 40882.8 687.616   6
   1   5   4 1881.21 153.094   6
  -1   5  -4 1788.53 87.7903   1
   1   5   4 1680.18 100.570   3
  -1  -5  -4 1722.98 79.4969   1
   1   5   5 26.5750 48.7267   6
  -1  -5  -5 12.0902 23.4593   1
   1   5   5 29.1622 27.1678   3
  -1   5  -5-5.98780 21.6864   1
   1   5   6 10159.3 370.890   6
   1   5   6 10359.6 231.076   3
   1   5   7 10040.1 376.439   6
  -1  -5  -7 9698.32 355.480   7
   1   5   7 9825.50 222.754   3
  -1  -5  -8 18991.2 218.733   5
   1   5   8 18879.8 526.912   6
  -1  -5  -8 19305.8 501.909   7
  -1  -5  -9 2368.27 182.888   7
   1   5   9 2135.93 188.835   6
  -1  -5  -9 2239.61 85.7303   5
   1   5  10 12659.4 457.864   6
  -1  -5 -10 12908.9 418.801   7
   1   5  11 4399.76 280.088   6
  -1  -5 -11 4569.19 251.753   7
   1  -5  11 3991.88 186.379   7
   1  -5  12 1371.79 108.154   7
   1   5  12 1206.77 154.283   6
  -1  -5 -12 1273.22 137.874   7
   1   5  13 66.3641 52.2736   6
  -1  -5 -13 74.5882 60.3951   7
   1   5  14 5589.45 340.695   6
  -1  -5 -14 5433.77 282.591   7
   1   5  15 987.593 155.722   6
   1   5  16 758.610 143.055   6
   1  -5  17 472.871 124.663   4
   1   5  17 646.587 132.451   6
   1   5  18 751.754 151.430   6
   1  -5  18 563.012 148.527   4
   1   5  19-24.2845 71.5726   6
  -1  -7  15 706.366 164.117   4
   1  -7 -15 453.892 115.743   7
  -1  -7  14 4218.36 334.109   4
   1  -7 -14 4503.00 308.299   7
   1  -7 -13 108.163 86.0346   7
  -1  -7  13 309.467 129.008   4
  -1  -7  12 5386.37 356.273   4
  -1  -7  12 5214.73 268.546   7
   1  -7 -12 4687.96 313.950   7
  -1  -7  11 2153.25 227.916   4
  -1  -7  11 2302.53 184.022   7
  -1  -7  10 1231.28 137.944   7
  -1  -7  10 1441.01 185.910   4
  -1  -7   9 2671.33 236.699   4
  -1  -7   9 2716.57 207.372   7
  -1  -7   8 1687.93 185.665   4
  -1   7   8 1559.87 112.325   2
  -1  -7   8 1551.13 155.701   7
  -1  -7   7 4882.56 290.998   4
  -1   7   7 4638.80 169.125   2
  -1  -7   7 4498.40 263.371   7
  -1  -7   6 3835.14 246.948   7
  -1  -7   6 4109.01 259.726   4
  -1   7   6 4105.89 134.233   2
   1   7  -6 4011.91 139.398   1
   1   7  -5 1660.22 69.5890   1
  -1  -7   5 1815.26 168.000   4
  -1  -7   5 1487.66 158.243   7
   1  -7  -4 1006.22 58.5119   4
  -1  -7   4 1068.61 143.545   7
  -1  -7   4 1139.63 128.786   4
   1  -7  -3 18457.7 310.457   4
  -1  -7   3 18939.3 548.913   7
  -1  -7   3 18497.2 477.610   4
   1  -7  -2 2243.81 125.573   4
  -1  -7   2 2216.17 163.244   4
  -1  -7   2 2139.93 198.144   7
   1  -7  -1 10640.9 294.075   4
  -1  -7   1 10882.1 334.980   4
  -1  -7   1 10640.2 419.420   7
   1  -7   0 472.566 74.5437   4
   1   7   0 412.798 63.6674   5
  -1  -7   0 543.752 119.425   7
  -1  -7   0 436.630 68.1916   4
  -1  -7  -1 11393.7 301.356   4
   1   7   1 11478.6 281.751   5
  -1  -7  -2 8157.36 232.228   4
  -1  -7  -2 8232.55 378.008   7
  -1  -7  -3 178.507 84.0022   7
  -1  -7  -3 208.265 37.6608   4
  -1  -7  -4 3238.99 240.577   7
   1   7   4 3194.35 165.309   3
  -1  -7  -5 9546.43 414.902   7
  -1   7  -6 895.625 69.8737   1
  -1  -7  -6 875.452 144.233   7
  -1  -7  -7 989.390 148.924   7
  -1   7  -7 1300.54 97.1511   1
  -1   7  -8 10505.8 292.812   1
  -1  -7  -8 10266.3 442.953   7
   1  -7   9 270.616 81.6070   7
   1   7   9 159.830 81.1927   6
  -1   7  -9 213.869 60.6512   1
  -1  -7  -9 153.896 89.0392   7
  -1   7 -10 6053.58 258.557   1
   1  -7  10 5939.40 293.257   7
  -1  -7 -10 6443.74 354.975   7
   1   7  10 6441.06 378.305   6
   1   7  11 199.132 100.998   6
  -1   7 -11 199.829 73.6761   1
  -1  -7 -11 122.850 84.4104   7
   1  -7  11 165.432 57.4392   7
   1   7  12 2429.73 245.083   6
  -1  -7 -12 1942.63 202.130   7
  -1  -7 -13 201.828 82.4782   7
   1  -7  13 189.405 79.5198   4
   1   7  13 388.995 125.930   6
   1  -7  14 611.790 145.742   4
   1   7  14 445.614 142.416   6
  -1  -7 -14 496.970 105.443   7
   1   7  15-46.3990 72.9653   6
   1  -7  15-131.360 83.6116   4
   1  -9 -13 91.2967 104.221   7
   1  -9 -12 905.094 167.447   7
  -1  -9  11 337.926 114.019   4
   1  -9 -11 520.279 142.775   7
  -1  -9  10 111.693 63.2634   4
  -1  -9  10 413.886 112.289   7
   1  -9 -10 321.777 132.985   7
  -1  -9   9 465.850 125.640   4
   1  -9  -9 267.506 99.6921   7
  -1  -9   9 317.126 97.9230   7
  -1  -9   8-96.0223 74.5897   7
  -1  -9   8 42.3283 74.4642   4
  -1  -9   7 568.850 123.634   7
  -1  -9   7 559.643 118.395   4
  -1  -9   6 269.602 92.7853   7
  -1  -9   6 450.326 101.163   4
  -1  -9   5 250.991 87.2372   4
  -1  -9   5 301.384 97.4524   7
  -1  -9   4 4370.21 317.130   7
  -1  -9   4 4672.90 282.426   4
  -1  -9   3 318.459 82.1670   4
  -1  -9   3 454.472 127.624   7
  -1  -9   2 223.990 71.3044   4
  -1  -9   2 144.057 82.1884   7
  -1  -9   1 583.230 133.928   7
  -1  -9   0 1522.54 196.214   7
  -1  -9  -1 179.701 84.3943   7
  -1  -9  -2 517.688 131.742   7
   1  -9   2 514.013 97.6782   4
  -1  -9  -3 1051.82 169.881   7
   1  -9   3 1122.08 139.181   4
  -1  -9  -4 114.800 86.3441   7
   1  -9   4-27.8376 48.2972   4
  -1  -9  -5 84.0546 77.8890   7
   1  -9   5 166.548 81.8434   4
   1  -9   6 200.594 87.9122   7
  -1  -9  -6 284.421 108.153   7
   1  -9   6 196.011 79.4915   4
  -1  -9  -7 1265.35 196.649   7
   1  -9   7 1173.50 165.109   7
   1  -9   7 1093.12 159.641   4
  -1  -9  -8 1226.39 190.858   7
   1  -9   8 1462.61 188.914   4
   1  -9   8 1173.35 167.983   7
   1  -9   9 332.267 114.309   4
  -1  -9  -9 467.868 133.513   7
   1  -9   9 299.201 88.9025   7
   1  -9  10 1478.18 181.135   7
   1  -9  10 1642.47 209.955   4
  -1  -9 -11-11.9367 73.6029   7
   1  -9  11 203.042 106.462   4
  -1  -9 -12 18.3065 68.8654   7
  -1  -9 -13 94.0983 90.0558   7
  -2   0  20 169.462 89.3619   4
  -2   0  19-11.1775 51.9181   4
  -2   0  18 153.409 69.7438   4
  -2   0  17 9.25867 53.0449   4
  -2   0  16 1053.52 105.239   6
  -2   0  16 1032.98 137.993   4
  -2   0  15 42.4698 68.4079   4
  -2   0  15-47.6516 38.8218   6
  -2   0  14 1988.61 168.218   4
  -2   0  14 1999.60 132.897   6
  -2   0  13 18.7060 47.8941   4
  -2   0  13-3.49558 27.5051   6
  -2   0  12 408.767 58.8924   6
  -2   0  12 475.107 89.7042   4
  -2   0  11 43.3870 49.1451   4
  -2   0  11 33.1848 28.1755   6
  -2   0  10 24999.0 488.493   4
  -2   0  10 24894.4 375.770   6
  -2   0   9 15.0871 23.2777   6
  -2   0   9 40.4224 43.9499   4
  -2   0   8 13465.1 320.491   4
   2   0  -8 13615.3 244.893   6
  -2   0   8 13082.3 236.402   6
  -2   0   7 41.4845 29.4239   4
  -2   0   7 17.7209 21.9595   6
   2   0  -7 33.2621 21.7517   6
   2   0  -6 1791.96 74.7284   6
  -2   0   6 1775.41 104.949   4
  -2   0   6 1693.72 72.0683   6
  -2   0   5 55.7137 21.0555   6
   2   0  -5 51.0458 15.3364   6
   2   0  -5-11.4064 29.3177   4
  -2   0   4 849943. 1916.60   4
   2   0  -4 859015. 1907.75   4
  -2   0   3 25.7012 26.3737   4
   2   0  -3 63.9324 14.9241   6
   2   0  -2 88684.7 519.868   4
  -2   0   2 91111.6 533.033   2
  -2   0   2 88355.3 515.714   4
  -2   0   1-7.37622 15.5477   2
   2   0  -1-1.00567 11.0485   2
   2   0   0 44665.4 320.208   3
  -2   0   0 44725.9 321.596   3
  -2   0   0 45395.8 332.672   2
   2   0   0 44418.5 333.521   2
  -2   0  -1 19.1819 13.8480   5
   2   0   1 22.1912 13.9210   5
   2   0   1 3.34587 11.6019   3
  -2   0  -1 36.1214 20.1872   3
   2   0   1 19.3667 14.8552   1
  -2   0  -2 1811.21 69.4237   5
  -2   0  -2 1798.91 78.4216   1
  -2   0  -2 1791.24 77.9732   3
   2   0   2 1751.64 77.8021   1
  -2   0  -3 67.7746 30.0578   1
   2   0   3 63.3756 18.7753   7
   2   0   4 34045.7 296.943   7
   2   0   5 25.1902 14.2895   7
   2   0   6 3122.08 140.494   6
   2   0   6 3102.56 91.0200   7
   2   0   7-0.53579 34.4853   6
   2   0   7-1.76330 12.9691   7
   2   0   8 63359.7 402.178   7
   2   0   8 63057.4 701.039   6
   2   0   9 31.3641 34.1871   6
   2   0  10 66839.6 787.681   6
   2   0  11-46.8794 36.7598   6
   2   0  12 1201.44 120.248   6
   2   0  13 0.03188 38.9494   6
   2   0  14 6576.07 291.879   6
   2   0  15 61.3505 55.3050   6
   2   0  16 113.300 56.6092   6
   2   0  17 79.8097 61.9470   6
   2   0  18 1456.06 166.100   6
   2   0  19-34.0866 57.8142   6
   2   0  19 7.29732 61.6107   4
   2   0  20 2683.83 248.732   4
  -2  -2  21 250.200 111.236   4
  -2  -2  20 1161.79 182.494   4
  -2  -2  19 301.531 107.704   4
  -2   2  18 3822.69 245.976   6
  -2  -2  18 4150.59 308.011   4
  -2   2  17 1010.44 127.887   6
  -2  -2  17 970.107 154.112   4
  -2   2  17 742.668 107.973   4
  -2  -2  16 1144.85 162.300   4
  -2   2  16 1173.00 138.313   6
  -2   2  16 1143.55 125.962   4
  -2   2  15 16849.3 467.330   6
  -2  -2  15 17545.2 559.655   4
  -2   2  15 17571.2 446.894   4
  -2   2  14 2212.25 157.838   4
  -2  -2  14 2510.76 213.888   4
  -2  -2  14 2225.82 119.196   6
  -2   2  14 2274.98 170.176   6
   2  -2 -14 2148.97 115.755   7
  -2   2  13 6760.94 278.619   6
  -2   2  13 7113.02 260.687   4
  -2  -2  13 6670.97 190.558   6
  -2  -2  13 6954.98 330.170   4
  -2  -2  12 51.4895 25.3261   6
  -2   2  12 80.1578 35.6307   4
  -2  -2  12 28.8518 42.0872   4
  -2   2  12 33.6882 38.7464   6
  -2  -2  11 4744.63 142.606   6
  -2  -2  11 5033.30 260.052   4
  -2   2  11 4450.97 210.312   6
  -2   2  11 4581.65 186.758   4
  -2  -2  10 524.315 89.1810   4
  -2  -2  10 493.760 44.7669   6
  -2   2  10 481.367 59.1331   4
  -2   2  10 760.201 87.5203   6
  -2  -2   9 903.925 106.653   4
  -2  -2   9 876.120 54.2293   6
  -2   2   9 969.152 93.6291   6
  -2   2   9 937.073 74.8899   4
  -2   2   8 1731.24 93.7551   4
   2  -2  -8 1732.62 117.037   6
  -2  -2   8 1726.81 68.6973   6
  -2   2   8 1846.70 122.916   6
  -2  -2   8 1715.41 78.9702   7
  -2  -2   8 1831.18 141.590   4
  -2  -2   7 20245.2 432.527   4
  -2  -2   7 19437.1 271.029   7
  -2   2   7 20044.3 382.681   6
  -2   2   7 19056.1 288.313   4
   2  -2  -7 19973.0 381.646   6
  -2  -2   6 6625.38 162.042   7
   2  -2  -6 6372.46 151.059   4
  -2  -2   6 6300.73 232.324   4
   2  -2  -6 6610.44 210.962   6
  -2   2   6 6331.68 205.530   6
  -2  -2   5 4.15787 35.7362   4
  -2  -2   5 24.9653 18.4783   7
   2  -2  -5-4.69847 14.1452   4
   2  -2  -5-0.64339 24.6896   6
   2  -2  -4 15428.1 296.611   6
   2  -2  -4 14925.1 198.341   4
   2   2  -4 15200.2 258.163   7
  -2  -2   4 14909.0 313.205   4
  -2  -2   4 14676.2 253.144   7
  -2  -2   4 15191.3 168.991   6
  -2   2   3 18509.7 269.516   2
   2  -2  -3 19105.3 322.475   6
  -2  -2   3 19509.3 208.138   6
  -2  -2   3 19091.3 292.799   7
  -2  -2   3 18770.0 327.112   4
   2   2  -3 19059.5 295.547   7
  -2   2   2 100512. 348.640   3
   2   2  -2 97498.2 674.044   7
   2   2  -2 100525. 700.328   4
   2   2  -2 98839.2 517.712   6
  -2   2   2 97558.2 549.179   2
  -2  -2   2 98644.1 546.122   2
   2  -2  -2 99375.8 621.613   5
  -2  -2   2 99202.7 522.576   6
  -2  -2   2 98703.1 696.968   4
  -2  -2   2 97227.8 675.723   7
   2   2  -1 32211.6 326.062   6
   2   2  -1 32496.4 287.614   2
   2  -2  -1 32213.1 291.601   2
   2   2  -1 32754.2 395.411   7
  -2  -2   1 32691.4 328.757   6
  -2  -2   1 32734.8 371.714   4
  -2  -2   1 31832.4 391.399   7
  -2  -2   1 32870.1 287.899   2
  -2   2   1 32298.7 290.278   2
   2   2  -1 32785.6 368.741   4
   2  -2  -1 32686.1 356.576   5
   2   2   0 60911.6 463.425   4
   2   2   0 60980.6 549.521   7
   2  -2   0 60504.1 501.172   5
  -2  -2   0 60336.5 487.005   6
  -2  -2   0 60779.3 461.552   4
  -2  -2   0 60642.8 546.146   7
   2   2   0 60488.5 383.624   2
  -2   2   0 59960.4 498.574   5
   2  -2   0 59942.4 390.295   2
   2   2   0 60782.9 486.028   6
   2  -2   1 30011.6 286.989   1
   2   2   1 30244.1 302.611   4
   2   2   1 29869.3 280.469   1
  -2   2  -1 30349.4 368.289   5
  -2  -2  -1 30535.4 374.512   6
   2   2   1 29961.8 370.062   6
   2   2   1 30002.2 389.522   7
  -2  -2  -1 30308.1 392.635   7
   2   2   2 21.4255 23.3779   7
   2   2   2 25.8270 19.3669   3
  -2   2  -2 12.3827 17.0677   1
  -2  -2  -2 33.0402 28.3590   7
   2   2   2 11.9576 22.3613   6
  -2  -2  -2 49.5439 28.9666   6
  -2  -2  -2 32.5006 20.3436   1
  -2   2  -2 34.9199 23.8698   5
  -2  -2  -3 28880.1 412.209   6
   2   2   3 27729.3 338.196   3
  -2   2  -3 28480.5 340.377   1
  -2  -2  -3 27880.6 331.091   1
  -2  -2  -3 27867.0 337.369   3
   2   2   3 27643.0 406.710   6
  -2  -2  -3 27760.6 390.180   7
   2   2   4 2605.52 108.763   3
  -2  -2  -4 2753.24 136.784   6
  -2  -2  -4 2511.69 106.401   3
  -2  -2  -4 2763.55 125.279   7
   2   2   4 2613.59 134.737   6
  -2  -2  -5 23203.0 369.839   7
   2   2   5 23454.9 335.811   3
  -2  -2  -5 24899.2 428.194   6
   2   2   5 23499.9 420.044   6
  -2  -2  -5 23780.8 340.387   3
  -2  -2  -6 5399.23 172.050   3
  -2  -2  -6 5351.09 181.239   7
  -2  -2  -6 5866.54 219.692   6
   2   2   6 5452.43 213.824   6
  -2  -2  -7 594.059 67.3183   3
   2   2   7 680.841 96.6500   6
  -2  -2  -7 419.484 57.7299   7
   2   2   8 125524. 1106.21   6
  -2  -2  -8 125860. 913.706   3
  -2  -2  -8 123290. 878.046   7
  -2  -2  -9 18858.6 344.143   7
   2   2   9 18574.0 447.611   6
  -2  -2  -9 18551.7 371.146   3
  -2  -2 -10 114.982 33.0315   7
   2   2  10 108.880 51.7009   6
  -2  -2 -10 93.4026 32.2341   3
   2   2  11 170.665 65.7605   6
  -2  -2 -11 216.440 59.1290   3
  -2  -2 -11 197.162 40.3513   7
  -2  -2 -12 4767.08 221.039   3
  -2  -2 -12 4925.61 176.726   7
   2   2  12 4820.91 254.506   6
  -2  -2 -13 7726.94 291.293   3
  -2  -2 -13 7756.76 219.980   7
   2  -2  13 7629.32 292.229   6
   2   2  13 7195.71 323.026   6
  -2  -2 -14 51.4905 48.0924   3
   2   2  14 103.819 64.6527   6
   2  -2  14 123.977 49.3778   6
  -2  -2 -14 88.8029 34.2059   7
  -2  -2 -15 2160.21 171.799   3
   2  -2  15 1997.87 161.927   6
   2   2  15 2008.38 189.230   6
   2   2  16 4730.38 287.784   6
   2  -2  16 4816.07 260.335   6
  -2  -2 -16 4745.64 260.033   3
   2  -2  17 498.506 94.6879   6
   2   2  17 386.799 87.1554   6
  -2  -2 -17 463.054 99.0557   3
   2   2  18 385.521 99.0555   6
   2   2  19 826.945 142.697   6
   2   2  20 238.077 87.7256   6
   2  -2  20 223.661 98.0175   4
   2  -2  21 534.054 135.539   4
  -2  -4  19 218.547 105.297   4
  -2   4  18 109.460 70.3795   6
  -2  -4  18 109.413 81.8836   4
  -2  -4  17 269.351 119.458   4
  -2   4  17 311.464 101.743   6
  -2  -4  16 333.522 103.288   4
  -2   4  16 325.970 96.9434   6
  -2  -4  15 588.696 133.412   4
  -2   4  15 650.947 122.217   6
  -2   4  14 6563.12 331.029   6
  -2  -4  14 6332.02 361.318   4
  -2   4  13 4411.29 265.328   6
  -2  -4  13 4738.49 300.333   4
  -2  -4  12 310.261 47.5074   7
  -2  -4  12 208.254 77.7920   4
  -2   4  12 273.863 69.3099   6
  -2  -4  11 574.203 65.5451   7
  -2  -4  11 568.387 118.635   4
  -2   4  11 570.844 99.1584   6
  -2   4  10 5078.70 265.736   6
  -2  -4  10 4778.18 272.966   4
  -2  -4  10 4774.04 182.738   7
  -2  -4   9 110.079 35.7288   7
  -2  -4   9 104.441 62.0913   4
  -2  -4   8 213.679 75.5658   4
  -2  -4   8 265.890 51.9064   7
  -2  -4   7 4735.10 194.672   7
  -2  -4   7 4832.19 246.388   4
  -2  -4   7 4819.02 159.389   6
  -2  -4   6 2087.80 107.539   6
  -2  -4   6 1895.64 127.256   7
  -2  -4   5 38165.3 564.634   7
  -2  -4   5 39100.3 628.279   4
  -2  -4   5 39119.4 468.043   6
   2  -4  -5 38663.4 255.937   4
   2  -4  -5 37897.9 471.528   5
  -2   4   4 9230.73 208.245   2
  -2  -4   4 9091.92 279.195   7
  -2  -4   4 9032.15 289.677   4
  -2  -4   4 9432.06 206.796   2
   2  -4  -4 9230.88 229.459   5
  -2  -4   4 9215.13 231.731   6
  -2  -4   3 3756.93 177.502   4
  -2   4   3 3649.09 118.502   2
  -2  -4   3 3889.77 157.846   6
  -2  -4   3 3515.33 113.504   2
  -2  -4   3 3707.40 180.472   7
   2  -4  -3 3686.29 147.117   5
   2  -4  -2 28881.2 412.563   5
  -2   4   2 28781.4 287.685   2
  -2  -4   2 28872.9 279.827   2
  -2  -4   2 29862.9 446.853   6
  -2  -4   2 28529.3 458.349   4
  -2  -4   2 28836.7 504.399   7
  -2  -4   1 8377.50 245.386   6
  -2  -4   1 8586.14 236.701   4
  -2   4   1 8317.72 226.419   5
  -2  -4   1 8111.88 270.227   7
   2   4   0 2581.79 69.9928   1
   2   4   0 2819.83 148.973   6
  -2   4   0 2688.10 132.522   5
  -2  -4   0 2539.64 140.712   6
   2   4   0 2576.79 71.0104   2
  -2  -4   0 2498.67 121.564   4
   2  -4   0 2542.92 73.9112   1
   2  -4   0 2624.03 75.9833   2
  -2  -4   0 2694.63 160.670   7
  -2  -4  -1 32247.3 551.585   7
  -2  -4  -1 32304.6 515.837   6
   2   4   1 31526.4 511.430   6
   2   4   1 32667.6 274.646   2
  -2   4  -1 32416.2 477.312   5
  -2  -4  -1 32248.8 395.772   4
   2  -4   1 32840.0 284.361   2
   2   4   2 5712.88 224.108   6
  -2  -4  -2 5565.44 233.180   7
  -2   4  -2 5702.76 212.497   5
   2   4   2 5613.04 99.0140   5
   2   4   3 9684.78 239.059   3
   2   4   3 9301.57 298.318   6
  -2  -4  -3 9638.91 189.646   1
  -2   4  -3 9425.70 199.644   1
  -2  -4  -3 9608.75 307.960   7
  -2   4  -4 5509.95 167.775   1
  -2  -4  -4 5514.86 237.725   7
  -2  -4  -4 5309.38 157.361   1
   2   4   4 5765.48 242.116   6
   2   4   4 5440.30 177.887   3
   2   4   5 48121.5 725.610   6
   2   4   5 48970.6 530.263   3
  -2   4  -5 49640.9 545.528   1
  -2  -4  -5 50601.1 712.869   7
  -2  -4  -5 49518.8 526.075   1
   2   4   6 137.317 70.7446   6
  -2  -4  -6 153.399 62.6807   7
  -2   4  -6 14.4441 38.1552   1
  -2  -4  -6 121.018 45.0048   1
   2   4   6 50.0903 29.8944   3
  -2  -4  -7 38755.3 644.726   7
   2   4   7 39202.2 692.563   6
   2   4   7 39760.1 488.376   3
  -2  -4  -8 623.369 91.1112   7
   2   4   8 606.722 100.195   6
  -2  -4  -9 1491.54 131.466   7
  -2  -4  -9 1558.43 104.859   3
   2   4   9 1698.94 157.915   6
  -2  -4 -10-19.5728 32.4282   3
   2   4  10-53.9424 62.0104   6
  -2  -4 -10 14.7853 40.9758   7
   2   4  10 10.5499 16.9149   4
   2   4  11 7489.09 162.050   4
  -2  -4 -11 7348.68 290.225   7
  -2  -4 -11 7926.58 251.595   3
   2   4  11 7428.65 342.232   6
   2   4  12 542.451 111.223   6
  -2  -4 -12 456.047 70.3434   3
  -2  -4 -12 338.925 73.2240   7
  -2  -4 -13 2538.82 173.049   7
  -2  -4 -13 2213.97 145.123   3
   2   4  13 2434.06 212.899   6
   2   4  14 151.627 81.6312   6
  -2  -4 -14 117.147 45.2285   7
   2   4  15 8035.39 399.790   6
   2   4  16 167.226 76.0167   6
   2   4  17 1704.72 202.711   6
   2   4  18 618.212 140.884   6
   2   4  19-13.5740 67.7630   6
   2   4  20 549.686 141.880   6
  -2  -6  16 29.0972 91.9097   4
  -2  -6  15 1327.36 190.664   4
   2  -6 -15 1151.53 148.876   7
  -2  -6  14 51.6718 63.4823   4
  -2  -6  13 2226.05 233.926   4
  -2  -6  12 527.967 85.8857   7
  -2  -6  12 455.033 112.621   4
  -2  -6  11 5563.91 339.469   4
  -2  -6  11 5071.37 243.270   7
  -2  -6  10 3120.51 247.515   4
   2  -6 -10 3081.75 159.046   5
  -2  -6  10 2805.04 186.445   7
  -2  -6   9 510.220 110.663   4
  -2  -6   9 417.324 87.2886   7
   2  -6  -9 417.980 61.2290   5
  -2  -6   8 2703.62 186.012   7
  -2  -6   8 2436.12 205.107   4
  -2   6   8 2668.49 153.968   2
   2  -6  -8 2616.61 142.271   5
  -2   6   7 2636.66 139.961   2
  -2  -6   7 2719.73 191.764   7
   2  -6  -7 2445.03 136.223   5
  -2  -6   7 2720.62 139.890   2
  -2  -6   7 2542.86 202.455   4
  -2  -6   6 32.3780 25.0968   2
  -2   6   6 133.374 41.0398   2
  -2  -6   6 109.652 58.0468   4
   2  -6  -6 71.2067 28.9183   5
  -2  -6   6 69.5714 57.7435   7
   2  -6  -5 7599.05 238.315   5
   2  -6  -5 7152.88 109.642   4
  -2  -6   5 7486.31 317.800   4
  -2   6   5 7834.17 195.034   2
  -2  -6   5 7727.75 189.026   2
  -2   6   5 7549.24 134.416   3
  -2  -6   5 8040.62 325.029   7
  -2   6   4 4391.54 123.731   2
  -2  -6   4 4947.62 247.398   4
  -2  -6   4 4413.90 120.067   2
  -2  -6   4 4300.57 244.755   7
  -2  -6   3 7341.72 317.837   7
  -2  -6   3 8006.64 299.519   4
  -2  -6   2 4894.95 223.693   4
  -2  -6   2 4676.39 259.186   7
  -2  -6   1 1801.69 131.324   4
  -2  -6   1 1870.46 164.249   7
  -2  -6   0 1744.19 120.431   4
  -2  -6   0 1791.04 162.527   7
   2   6   0 1726.37 104.466   5
  -2  -6  -1 1679.85 159.160   7
  -2  -6  -1 1902.90 117.518   4
   2   6   1 1893.15 98.9534   5
  -2  -6  -2 819.122 73.9780   4
  -2  -6  -2 714.352 110.108   7
   2   6   2 772.806 57.0402   5
   2   6   3 427.087 32.1335   2
   2  -6   3 338.551 31.7661   2
   2   6   3 279.250 58.8812   6
  -2  -6  -3 413.396 81.7589   7
   2   6   4 1.61422 33.5419   3
   2   6   4-75.0739 80.3487   6
  -2  -6  -4-79.0209 73.9069   7
   2   6   5 532.288 101.775   6
  -2  -6  -5 260.614 70.5478   7
   2   6   5 453.979 64.0156   3
  -2   6  -5 499.998 56.5087   1
  -2   6  -6 33.6841 38.9019   1
  -2  -6  -6 50.4136 70.2389   7
  -2  -6  -6 47.1894 30.8965   1
   2   6   6 54.6637 41.9744   3
  -2  -6  -7 30522.4 467.971   1
  -2   6  -7 30685.6 493.639   1
   2   6   7 30323.0 463.721   3
   2   6   7 31453.1 727.746   6
  -2  -6  -7 30960.4 696.325   7
   2   6   8 11997.6 461.983   6
  -2  -6  -8 11679.7 436.848   7
  -2   6  -8 11635.7 326.520   1
  -2  -6  -8 11414.2 311.255   1
   2   6   8 11000.5 279.737   3
  -2  -6  -9 30085.7 536.711   1
   2   6   9 30419.1 747.331   6
  -2  -6  -9 30071.2 707.837   7
  -2   6  -9 30602.2 563.278   1
   2   6  10 1064.62 154.882   6
  -2  -6 -10 1341.37 160.679   7
  -2  -6 -10 1354.09 127.564   1
  -2   6 -10 1158.98 123.520   1
   2   6  11 9408.07 442.299   6
  -2  -6 -11 10025.6 411.558   7
  -2  -6 -11 10216.4 355.912   1
  -2   6 -11 10222.6 368.982   1
  -2  -6 -12 78.0265 62.6047   7
   2  -6  12 75.2030 44.0719   7
   2   6  12 92.8822 83.5836   6
  -2   6 -12 215.732 79.5735   1
  -2  -6 -12 104.908 63.1866   1
  -2  -6 -13 733.196 114.505   1
   2   6  13 836.164 154.813   6
  -2   6 -13 834.391 123.680   1
  -2  -6 -13 428.488 92.4060   7
  -2   6 -14 195.880 91.2514   1
  -2  -6 -14-39.7783 62.1928   7
   2   6  14 86.3204 75.1820   6
  -2  -6 -14 96.4754 57.2576   1
  -2   6 -15 93.2562 67.5434   1
   2   6  15 116.377 90.1241   6
  -2  -6 -15 75.7719 66.0590   1
  -2   6 -16 164.485 87.6345   1
   2   6  16 221.416 97.2355   6
  -2   6 -17 957.656 155.556   1
   2   6  17 561.783 135.413   6
  -2   6 -18 979.685 166.275   1
   2  -8 -15 216.675 93.3095   7
   2  -8 -14 548.744 124.633   7
   2  -8 -13-12.7049 66.5131   7
  -2  -8  13-6.53256 82.9338   4
  -2  -8  12 385.684 123.867   4
  -2  -8  11 1226.22 182.019   4
  -2  -8  11 1276.25 152.181   7
  -2  -8  10 33.5804 59.6142   7
  -2  -8  10 29.8823 76.7861   4
  -2  -8   9 172.026 93.1785   4
  -2  -8   9 259.494 95.0528   7
  -2  -8   8 1706.25 184.224   7
  -2  -8   8 1836.55 204.069   4
  -2  -8   7 1327.76 165.365   4
  -2  -8   7 1346.38 164.833   7
  -2  -8   6 3139.32 238.142   4
  -2  -8   6 3161.65 243.308   7
  -2  -8   5 960.093 131.922   4
  -2  -8   5 989.997 147.924   7
  -2  -8   4 2020.58 183.834   4
  -2  -8   4 2251.56 213.482   7
  -2  -8   3 8584.03 353.768   4
  -2  -8   3 8521.68 407.838   7
  -2  -8   2 527.450 94.6396   4
  -2  -8   2 587.424 122.308   7
   2  -8  -2 549.353 75.2065   4
  -2  -8   1 398.731 111.744   7
   2  -8  -1 227.416 52.5816   4
  -2  -8   1 284.953 67.8131   4
  -2  -8   0 8185.53 294.126   4
  -2  -8   0 7931.63 399.519   7
  -2  -8  -1 334.871 105.924   7
  -2  -8  -1 47.1170 38.1407   4
  -2  -8  -2 5037.64 323.838   7
  -2  -8  -3 3340.57 270.517   7
  -2  -8  -4 6975.16 387.087   7
  -2  -8  -5 78.2032 75.4571   7
  -2  -8  -6 742.204 138.208   7
  -2  -8  -7 189.123 76.6069   7
  -2  -8  -8 3216.70 272.455   7
  -2  -8  -9 17.5724 59.6230   7
  -2  -8 -10 313.298 103.974   7
   2  -8  10 450.202 107.802   7
  -2  -8 -11 319.646 105.802   7
   2  -8  11 9.70053 55.2345   7
  -2  -8 -12 237.567 85.2616   7
   2   8  13 10.0144 68.4614   6
  -2  -8 -13 46.2847 64.8904   7
  -2  -8 -14-38.0633 72.6647   7
  -2 -10  10 119.693 87.2857   7
  -2 -10   9-127.615 99.2851   7
  -2 -10   9 50.4857 77.7137   4
  -2 -10   8 188.783 106.566   7
  -2 -10   8 264.453 95.8221   4
  -2 -10   7 664.029 138.578   4
  -2 -10   7 586.289 145.078   7
  -2 -10   6 379.852 104.393   4
  -2 -10   6 498.836 128.419   7
  -2 -10   5 28.9711 82.6835   7
  -2 -10   4 104.462 81.4836   7
  -2 -10   3 11.3343 87.4503   7
  -2 -10   2 145.307 91.0063   7
  -2 -10   1 255.706 111.235   7
  -2 -10   0 158.716 107.510   7
  -2 -10  -1 1837.30 231.501   7
  -2 -10  -2 65.2061 80.3917   7
  -2 -10  -3 190.953 99.8403   7
  -2 -10  -4-35.4168 75.0565   7
  -2 -10  -5 614.982 157.432   7
   2 -10   6 614.933 129.431   4
   2 -10   7 1148.05 182.051   7
   2 -10   7 1249.17 178.909   4
   2 -10   8-40.1223 68.1269   4
   2 -10   8 105.839 98.5432   7
   2 -10   9 115.721 78.9769   4
   2 -10   9 173.993 93.8180   7
  -3  -1  22 49.6805 68.6128   4
  -3  -1  21 37.6463 65.3271   4
  -3  -1  20 1604.11 195.838   4
  -3  -1  19 1706.91 201.122   4
  -3   1  19 1809.81 187.681   4
  -3  -1  18 518.303 116.219   4
  -3   1  18 354.989 94.1564   4
  -3   1  17 1990.21 180.926   4
  -3  -1  17 1861.74 196.073   4
  -3  -1  16 771.351 126.651   4
  -3   1  16 770.316 99.0842   6
  -3   1  16 770.547 112.045   4
  -3   1  15 409.514 75.2655   6
  -3  -1  15 341.914 89.0948   4
  -3   1  15 555.281 97.4559   4
  -3  -1  14 38.1998 29.6669   6
  -3  -1  14 40.3726 54.8350   4
  -3   1  14 63.3692 51.5539   4
  -3   1  14-34.8514 39.1912   6
  -3  -1  13 232.067 41.9335   6
  -3   1  13 221.771 63.6041   4
  -3   1  13 136.028 49.0775   6
  -3  -1  13 71.1067 44.9262   4
  -3   1  12 2408.73 159.417   4
  -3  -1  12 2436.99 181.339   4
  -3  -1  12 2521.06 107.933   6
  -3   1  12 2869.17 155.423   6
   3  -1 -12 2613.82 149.715   6
  -3  -1  11 1992.08 156.719   4
  -3  -1  11 2148.13 92.8321   6
   3   1 -11 2186.14 73.2543   7
  -3   1  11 2022.87 125.710   6
   3  -1 -11 2117.53 127.933   6
  -3   1  11 1954.11 137.764   4
   3   1 -10 974.434 55.0841   7
  -3   1  10 903.028 92.7904   4
  -3  -1  10 893.198 106.945   4
  -3  -1  10 937.504 56.5353   6
   3  -1 -10 1089.15 88.2020   6
  -3   1  10 1032.36 85.4517   6
  -3   1   9 16168.5 320.254   6
  -3  -1   9 16288.2 202.323   6
  -3  -1   9 16521.2 410.442   4
  -3   1   9 16144.3 354.897   4
   3   1  -9 16478.9 235.278   7
   3  -1  -9 16719.1 326.927   6
  -3   1   8 9694.82 259.774   4
   3  -1  -8 10233.9 244.973   6
  -3   1   8 9932.62 239.363   6
  -3  -1   8 10058.4 136.698   6
   3   1  -8 10223.2 190.090   7
  -3  -1   8 9819.94 304.620   4
  -3  -1   7 16632.8 376.156   4
   3  -1  -7 16317.6 291.699   6
   3  -1  -7 16105.6 315.418   4
   3   1  -7 15774.1 243.545   7
  -3   1   7 15929.3 313.112   4
   3   1  -6 3982.91 124.690   7
   3  -1  -6 4005.80 139.220   6
   3  -1  -6 3859.91 145.532   4
  -3  -1   6 3764.47 174.262   4
  -3   1   6 3844.77 146.640   4
   3   1  -6 4172.78 181.550   4
   3  -1  -5 21893.1 314.639   6
   3   1  -5 22255.5 390.415   4
   3  -1  -5 22699.3 332.027   4
   3   1  -5 23025.2 302.629   7
  -3  -1   5 23321.5 397.180   4
  -3   1   4 43223.3 483.754   2
  -3  -1   4 43699.6 515.521   4
   3  -1  -4 42424.4 433.246   4
   3   1  -4 43417.5 417.564   7
  -3  -1   4 42853.1 483.294   2
   3   1  -4 43052.7 512.730   4
   3   1  -3 957869. 2272.88   4
  -3  -1   3 958950. 2127.27   2
   3  -1  -2 231917. 984.442   2
  -3  -1   2 223864. 971.524   7
  -3  -1   2 225973. 966.656   2
   3   1  -2 224518. 965.122   7
   3   1  -2 223888. 1046.83   4
  -3   1   2 221718. 972.754   2
   3   1  -2 222816. 653.409   6
  -3  -1   2 221543. 1035.31   4
   3   1  -2 224389. 968.741   2
   3  -1  -1 73732.2 528.285   2
  -3   1   1 75124.4 454.045   3
  -3   1   1 73334.8 527.274   2
  -3  -1   1 73522.9 562.892   7
   3  -1  -1 74494.6 458.051   3
   3   1  -1 73201.4 442.561   6
   3   1  -1 74743.2 526.185   2
   3   1  -1 73552.1 566.003   4
   3   1  -1 74489.5 562.578   7
  -3  -1   1 74701.2 528.277   2
   3   1   0 140840. 717.236   2
   3  -1   0 141911. 675.676   3
   3   1   0 139572. 774.902   7
  -3   1   0 144147. 683.359   3
  -3   1   0 137745. 726.527   2
  -3  -1   0 138781. 778.071   7
  -3  -1   0 139094. 722.248   2
   3  -1   0 140993. 723.772   2
   3   1   0 137422. 681.358   6
   3  -1   0 142678. 759.347   5
   3   1   0 139260. 764.780   3
  -3  -1  -1 2102.70 99.3965   7
   3   1   1 2245.27 98.1974   6
   3   1   1 2138.14 92.8463   1
   3   1   1 2190.35 99.5621   3
   3   1   1 1972.78 94.9148   7
  -3   1  -1 2162.36 92.8033   3
   3  -1   1 2038.28 91.5475   1
   3  -1   1 2161.04 97.8729   5
  -3  -1  -1 2216.14 97.7730   3
  -3   1  -1 2034.29 95.2716   5
   3   1   2 10631.2 214.930   1
  -3  -1  -2 10858.3 221.961   3
   3   1   2 10875.5 222.659   3
  -3  -1  -2 10594.1 220.308   7
  -3  -1  -2 10488.9 213.146   1
   3   1   2 10891.2 230.336   6
   3  -1   2 10676.1 216.977   1
   3   1   2 10837.6 160.873   5
   3  -1   2 10347.4 222.252   5
   3   1   2 10357.0 216.560   7
  -3   1  -2 10856.0 216.702   1
  -3   1  -2 10892.8 225.543   5
  -3  -1  -3 39421.5 426.152   7
  -3   1  -3 39416.9 444.821   1
   3   1   3 39618.1 471.284   6
  -3   1  -3 39751.6 454.548   5
  -3  -1  -3 39842.4 444.093   1
  -3  -1  -3 40025.3 444.913   3
   3   1   3 39802.6 441.503   1
   3   1   3 38766.5 437.407   3
   3   1   3 39641.6 428.912   7
  -3  -1  -3 39859.1 326.766   5
   3  -1   3 40185.1 446.186   1
  -3  -1  -4 419.943 53.2714   3
  -3  -1  -4 391.025 54.7183   1
   3   1   4 337.646 49.2687   3
  -3  -1  -4 391.394 38.5816   5
  -3   1  -4 442.772 56.9119   1
   3   1   4 388.976 46.0329   7
   3   1   4 408.084 58.6142   6
  -3  -1  -4 416.620 49.4015   7
  -3  -1  -5 12253.9 245.636   7
   3   1   5 12457.7 248.163   7
  -3  -1  -5 12005.1 268.224   3
   3   1   5 12416.6 298.242   6
  -3   1  -5 13371.9 300.757   1
  -3  -1  -5 12496.4 286.783   1
  -3  -1  -6 5266.06 165.948   7
   3   1   6 5633.04 169.013   7
   3   1   6 5465.85 211.933   6
  -3  -1  -6 5295.69 191.293   3
  -3  -1  -7 25.8840 40.7156   3
   3   1   7 10.9115 38.4629   6
   3   1   7 60.1071 28.5379   7
  -3  -1  -7 65.9946 30.6125   7
  -3  -1  -8 21375.8 335.257   7
  -3  -1  -8 21522.2 422.467   3
   3   1   8 21690.2 454.267   6
   3   1   8 22158.3 338.695   7
   3  -1   9 452.147 41.7570   7
   3   1   9 536.419 85.0854   6
  -3  -1  -9 581.636 85.9060   3
   3   1  10 3190.06 191.969   6
   3  -1  10 3244.10 99.0030   7
  -3  -1 -10 3329.84 184.138   3
  -3  -1 -11 70.4356 53.3110   3
   3  -1  11 38.9431 15.2230   7
   3   1  11 51.0413 52.9210   6
   3  -1  11 111.255 53.8805   6
  -3  -1 -12 14274.5 405.482   3
   3  -1  12 13305.9 397.751   6
   3   1  12 13573.1 421.550   6
   3   1  13 973.209 127.003   6
   3  -1  13 1070.67 123.955   6
  -3  -1 -13 1074.16 127.435   3
  -3  -1 -14 2797.87 201.526   3
   3  -1  14 2541.86 190.172   6
   3   1  14 2192.38 185.334   6
   3   1  15 4104.69 258.286   6
  -3  -1 -15 3962.97 245.011   3
   3  -1  15 3857.72 239.129   6
   3  -1  16 328.696 87.6031   6
   3   1  16 280.464 89.4253   6
  -3  -1 -17 7933.07 370.527   3
   3   1  17 7300.03 366.246   6
   3  -1  17 7395.12 352.434   6
   3   1  18 1205.28 161.890   6
   3  -1  18 1054.58 144.190   6
  -3  -1 -18 1380.48 172.432   3
   3   1  19 759.616 136.960   6
  -3  -1 -19 549.523 114.249   3
   3  -1  19 681.937 120.227   6
   3   1  20 263.349 90.3384   6
   3  -1  21 672.953 146.870   4
  -3  -3  20 213.324 100.102   4
  -3  -3  19 638.912 139.351   4
  -3  -3  18 432.154 121.305   4
  -3  -3  17 1663.58 200.002   4
  -3  -3  16 599.309 129.731   4
  -3  -3  15 7482.02 388.694   4
  -3   3  15 8307.71 350.649   6
  -3  -3  14 154.825 84.6345   4
  -3   3  14 214.479 51.2616   4
  -3   3  14 132.074 52.3356   6
  -3   3  13 18.6610 54.3238   6
  -3  -3  13-20.2930 50.2017   4
  -3  -3  12 7.92959 11.1839   6
  -3  -3  12 67.9290 62.8060   4
  -3  -3  11 20.3678 12.0204   6
  -3  -3  11 159.371 71.7815   4
   3  -3 -10 81.7477 20.2437   3
  -3  -3  10 82.8475 61.4895   4
  -3  -3  10 90.2790 16.8451   6
  -3  -3   9 5727.60 275.936   4
  -3  -3   9 5430.89 98.9602   6
   3  -3  -9 5345.27 97.0871   3
  -3  -3   9 5526.84 183.251   7
  -3  -3   8 25254.8 396.777   7
  -3  -3   8 26065.7 560.432   4
  -3  -3   8 26556.6 224.846   6
   3  -3  -7 216.187 34.1423   4
  -3  -3   7 275.958 27.0734   6
  -3  -3   7 224.004 60.7068   4
  -3  -3   7 251.542 45.5068   7
  -3  -3   6 1141.27 88.9236   7
   3  -3  -6 1249.33 70.4401   4
  -3  -3   6 1233.91 118.465   4
  -3  -3   6 1169.78 55.8567   6
  -3  -3   5 31343.9 539.738   4
  -3   3   5 31295.0 443.795   2
   3  -3  -5 31666.2 340.485   4
   3  -3  -5 31734.1 518.380   6
  -3  -3   5 31976.7 311.895   6
  -3  -3   5 31824.5 443.245   2
  -3  -3   5 31208.5 459.731   7
   3  -3  -4 56229.0 676.008   6
  -3  -3   4 55773.5 619.331   7
  -3  -3   4 56012.6 447.299   6
  -3  -3   4 55528.5 548.341   2
  -3   3   4 55549.6 553.175   2
  -3  -3   4 55252.5 677.773   4
   3  -3  -3 6657.82 201.318   5
  -3  -3   3 7091.62 232.098   4
   3   3  -3 6503.52 224.447   4
  -3   3   3 6415.96 176.936   2
  -3   3   3 6566.73 103.896   3
  -3  -3   3 6552.11 175.385   2
  -3  -3   3 6352.69 214.580   7
  -3  -3   3 6550.77 165.876   6
  -3  -3   2 466.809 48.8635   6
  -3  -3   2 397.997 42.6729   2
  -3   3   2 512.438 50.9441   2
  -3  -3   2 461.410 64.6823   7
   3   3  -2 461.123 63.3011   7
   3  -3  -2 414.811 53.5448   5
   3   3  -2 500.877 53.1890   6
   3   3  -2 386.716 52.9810   4
  -3  -3   2 423.646 61.3038   4
  -3   3   1 55610.2 578.737   5
  -3  -3   1 56073.4 546.855   6
  -3  -3   1 55552.3 579.267   4
   3   3  -1 56012.2 580.003   4
  -3  -3   1 54206.8 454.146   2
  -3  -3   1 54311.4 634.509   7
   3   3  -1 55885.3 639.932   7
   3  -3  -1 55661.1 459.382   2
   3   3  -1 54977.5 451.456   2
   3   3  -1 55443.1 541.313   6
   3  -3  -1 54926.1 580.081   5
  -3   3   1 54891.2 460.834   2
  -3  -3   0 50.9211 41.7264   7
  -3   3   0 37.8435 28.9277   5
   3  -3   0-0.08957 14.9226   2
   3   3   0 24.3280 25.9035   6
   3   3   0 24.3949 19.8309   2
   3  -3   0-26.6026 35.7950   5
   3   3   0-24.9761 25.3386   4
  -3  -3   0 19.2214 22.8643   6
   3  -3   1 24398.2 310.644   2
   3  -3   1 24401.9 308.960   1
  -3  -3  -1 24513.8 405.641   6
  -3  -3  -1 23861.8 431.374   7
   3   3   1 24227.5 342.690   4
   3   3   1 23191.8 393.741   6
   3   3   1 23885.1 300.072   1
   3   3   1 24432.5 305.120   2
  -3   3  -1 24221.4 401.487   5
   3   3   2 47881.5 593.243   6
  -3  -3  -2 49789.6 602.303   6
   3  -3   2 49200.7 465.093   1
  -3  -3  -2 48002.1 614.810   7
   3   3   2 48229.0 540.481   3
   3   3   2 49513.4 456.476   1
  -3   3  -2 47857.5 584.822   5
   3   3   2 47728.5 457.775   4
  -3  -3  -3 18447.2 385.523   6
   3   3   3 18041.8 268.409   4
   3   3   3 17616.0 378.928   6
  -3   3  -3 17532.8 299.763   1
  -3  -3  -3 17468.7 379.235   7
  -3  -3  -3 17683.7 292.635   1
   3   3   3 17849.8 330.441   3
  -3   3  -3 18080.5 372.618   5
   3   3   4 26483.9 481.506   6
  -3  -3  -4 26907.1 391.550   1
  -3   3  -4 26881.1 398.136   1
  -3  -3  -4 26147.9 464.533   7
   3   3   4 27457.1 411.302   3
  -3   3  -5 19371.5 361.824   1
  -3  -3  -5 19275.7 355.123   1
  -3  -3  -5 20241.0 411.421   7
   3   3   5 19345.2 430.455   6
   3   3   5 20197.9 359.237   3
  -3  -3  -5 19691.0 354.733   3
  -3  -3  -6 1905.48 132.788   7
  -3  -3  -6 2083.15 57.3307   5
  -3  -3  -6 2081.56 127.630   1
  -3  -3  -6 1909.32 119.398   3
   3   3   6 2023.06 151.101   6
   3   3   6 1962.05 118.484   3
  -3   3  -6 2211.08 133.850   1
   3   3   7 51761.0 765.531   6
  -3  -3  -7 50337.9 671.362   7
  -3  -3  -7 52329.0 613.056   3
  -3   3  -7 53317.0 681.241   1
  -3  -3  -7 53200.5 672.734   1
  -3  -3  -8 348.278 54.9133   3
  -3  -3  -8 362.596 59.7241   7
   3   3   8 452.081 83.6252   6
   3   3   9 1405.51 140.966   6
  -3  -3  -9 1265.23 106.253   3
  -3  -3  -9 1339.59 110.971   7
  -3  -3 -10 4238.31 200.115   7
  -3  -3 -10 4468.87 200.384   3
   3   3  10 4991.43 263.500   6
  -3  -3 -11 2846.97 168.572   3
   3   3  11 2781.63 207.713   6
  -3  -3 -11 2938.99 167.655   7
  -3  -3 -12 4272.52 202.753   7
  -3  -3 -12 4033.45 205.588   3
   3   3  12 3816.71 247.722   6
  -3  -3 -13 4771.13 230.587   3
  -3  -3 -13 4773.82 212.943   7
   3   3  13 4584.85 282.255   6
  -3  -3 -14 9037.24 291.867   7
  -3  -3 -14 9308.92 334.252   3
   3   3  14 9396.27 410.944   6
  -3  -3 -15 136.426 61.4018   3
   3   3  15 43.6671 65.4245   6
  -3  -3 -16 822.805 114.624   3
   3   3  16 611.772 119.734   6
   3  -3  16 912.744 124.243   6
   3  -3  17 151.215 67.4808   6
   3   3  17 55.0231 66.7195   6
   3   3  18 54.1057 75.4781   6
   3   3  19 1224.08 179.464   6
   3   3  20 265.458 100.714   6
   3   3  21 315.172 115.944   6
  -3  -5  18 668.729 158.738   4
  -3  -5  17 390.995 122.238   4
  -3  -5  16 2813.35 274.904   4
  -3  -5  15 740.687 154.819   4
  -3  -5  14 2168.28 225.666   4
  -3  -5  13 59.2801 73.8075   4
  -3  -5  12 1581.19 123.137   7
  -3  -5  12 1554.34 179.755   4
  -3  -5  11 1273.86 157.945   4
  -3  -5  11 1522.61 124.742   7
  -3  -5  10 923.505 100.110   7
  -3  -5  10 1066.08 139.534   4
  -3  -5   9 87.8099 47.2528   7
  -3  -5   9 58.9815 59.4161   4
   3  -5  -8 494.611 73.8244   5
  -3  -5   8 451.879 74.7962   7
  -3   5   8 451.919 75.6446   2
  -3  -5   8 330.764 83.2451   4
  -3  -5   8 470.319 56.8919   6
  -3  -5   7 8222.02 229.940   6
  -3  -5   7 8454.71 261.033   2
  -3  -5   7 8048.31 291.967   7
  -3   5   7 8526.84 266.011   2
  -3  -5   7 8405.34 344.477   4
   3  -5  -7 8310.60 262.103   5
  -3  -5   6 4199.29 236.885   4
   3  -5  -6 3913.50 100.678   4
  -3  -5   6 4257.22 170.725   6
  -3  -5   6 3908.10 167.338   2
  -3   5   6 3762.63 165.679   2
  -3  -5   6 4030.19 212.431   7
   3  -5  -6 3844.52 175.574   5
  -3  -5   5 16822.0 347.535   6
   3  -5  -5 16231.7 357.729   5
  -3  -5   5 16131.0 443.233   4
  -3  -5   5 16071.2 426.176   7
  -3  -5   5 16226.5 308.590   2
  -3   5   5 16522.4 316.528   2
  -3  -5   4 9008.10 264.519   6
  -3  -5   4 8728.38 312.992   7
   3  -5  -4 8568.46 261.992   5
  -3  -5   4 9010.34 210.788   2
  -3  -5   4 8765.49 311.321   4
  -3   5   4 8914.39 215.919   2
   3  -5  -3 11986.6 309.417   5
  -3   5   3 11814.2 229.157   2
  -3  -5   3 12225.8 316.297   6
  -3  -5   3 11957.6 222.322   2
  -3  -5   3 12036.1 350.536   4
  -3  -5   3 12428.2 379.422   7
   3  -5  -2 142.648 38.7672   5
  -3  -5   2 281.866 62.1865   4
  -3  -5   2 167.334 56.7431   7
   3   5  -1 8427.29 157.904   1
  -3  -5   1 8470.38 318.498   7
   3  -5  -1 8555.31 165.277   1
  -3  -5   1 8636.65 269.508   4
   3  -5   0 1866.31 78.9224   2
  -3  -5   0 1985.46 125.120   4
   3   5   0 1827.43 136.702   6
  -3  -5   0 1864.35 155.963   7
   3  -5   0 1860.74 77.1370   1
   3   5   0 1875.98 72.5740   1
  -3  -5  -1 1657.97 150.689   7
  -3  -5  -1 1517.10 103.128   4
   3  -5   1 1438.89 72.6474   2
   3   5   1 1587.70 71.4382   2
   3   5   1 1492.06 130.139   6
   3   5   2 7342.08 166.119   2
   3   5   2 7406.26 287.372   6
  -3  -5  -2 7674.30 310.220   7
   3  -5   2 7210.52 170.755   2
   3   5   2 7310.63 120.534   5
   3   5   3 1251.31 123.596   6
   3  -5   3 1187.98 78.6968   2
   3   5   3 1282.47 104.820   3
  -3  -5  -3 1364.50 134.753   7
   3   5   3 1345.75 81.3425   2
   3   5   4 3113.36 200.427   6
   3   5   4 3122.23 157.983   3
  -3  -5  -4 3043.46 201.500   7
  -3  -5  -5 3693.01 221.964   7
   3   5   5 4511.18 247.905   6
  -3  -5  -5 4204.99 161.391   1
   3   5   5 4086.79 181.723   3
  -3   5  -5 4077.23 167.367   1
   3   5   6 15496.0 349.633   3
   3   5   6 15203.0 464.488   6
  -3  -5  -6 15703.9 455.801   7
  -3  -5  -6 16160.9 342.625   1
  -3   5  -6 15340.0 346.667   1
   3   5   7 1439.30 110.694   3
  -3  -5  -7 1785.41 162.255   7
   3   5   7 1551.95 157.940   6
  -3   5  -7 1578.73 121.647   1
  -3  -5  -7 1692.05 122.937   1
  -3   5  -8 4159.27 208.058   1
  -3  -5  -8 4382.01 207.097   1
   3   5   8 3927.95 179.603   3
   3   5   8 4052.18 252.931   6
  -3  -5  -8 4066.26 238.684   7
  -3   5  -9 1328.78 126.461   1
  -3  -5  -9 1599.21 134.536   1
  -3  -5  -9 1479.79 151.790   7
   3   5   9 1644.28 169.547   6
  -3   5 -10 1241.78 130.189   1
  -3  -5 -10 1000.16 114.415   1
  -3  -5 -10 1111.32 131.567   7
   3   5  10 1099.50 146.354   6
  -3   5 -11 729.302 108.913   1
  -3  -5 -11 965.909 121.722   1
  -3  -5 -11 822.409 116.891   7
   3   5  11 690.065 117.014   6
   3   5  12 2529.53 230.652   6
  -3   5 -12 2803.82 216.874   1
  -3  -5 -12 2665.73 203.052   7
  -3  -5 -12 2916.02 209.832   1
   3   5  13 3602.09 279.027   6
  -3  -5 -13 3577.69 235.006   7
  -3   5 -13 3816.64 254.427   1
  -3  -5 -13 4227.29 263.330   1
  -3   5 -14 4509.58 290.390   1
  -3  -5 -14 3996.26 245.031   7
   3   5  14 4368.80 311.027   6
  -3  -5 -14 4531.88 282.936   1
   3   5  15 3230.01 277.720   6
  -3   5 -15 3346.87 258.772   1
  -3  -5 -15 3650.87 265.998   1
  -3   5 -16 121.168 86.3763   1
   3   5  16 79.6066 82.1039   6
  -3  -5 -16 181.075 86.1843   1
   3   5  17 639.310 134.944   6
  -3   5 -17 851.343 148.449   1
  -3  -5 -17 792.635 142.904   1
   3   5  18 42.9264 73.4269   6
  -3   5 -18 84.4635 81.5862   1
  -3  -5 -18 77.6512 73.1868   1
  -3  -5 -19 150.947 89.2609   1
  -3   5 -19 333.928 101.445   1
  -3  -7  15 167.935 111.661   4
  -3  -7  14-7.27332 83.6250   4
  -3  -7  13 85.5303 60.8578   4
  -3  -7  12 912.728 153.261   4
  -3  -7  12 1077.30 129.008   7
  -3   7  12 1091.62 131.668   2
  -3  -7  11 1398.07 148.616   7
  -3  -7  11 1047.06 159.631   4
  -3   7  11 1276.10 131.529   2
  -3  -7  10 153.324 69.6465   7
  -3   7  10 218.726 58.7780   2
  -3  -7  10 195.074 75.9389   4
  -3  -7   9 368.087 98.6446   4
  -3   7   9 351.351 66.7687   2
  -3  -7   9 212.721 68.0122   7
   3  -7  -8 656.109 85.9260   5
  -3  -7   8 657.853 110.215   7
  -3   7   8 648.405 80.0878   2
  -3  -7   8 592.716 119.067   4
  -3  -7   7 8340.26 382.820   4
  -3  -7   7 7527.91 347.607   7
  -3   7   7 7732.75 234.668   2
   3  -7  -7 7693.62 271.350   5
  -3  -7   6 2423.73 206.039   4
  -3   7   6 1929.30 107.123   2
  -3  -7   6 2167.91 194.780   7
  -3  -7   5 9757.02 390.461   4
  -3  -7   5 9830.81 402.061   7
  -3   7   5 9979.60 207.945   2
  -3  -7   4 9045.52 361.559   4
  -3  -7   4 9502.24 400.198   7
  -3  -7   3 8025.41 370.179   7
  -3  -7   3 8104.97 326.355   4
  -3  -7   2 1085.31 122.776   4
  -3  -7   2 819.442 132.021   7
  -3  -7   1 165.747 56.6821   4
  -3  -7   1 89.0883 60.0568   7
  -3  -7   0 1653.09 129.356   4
  -3  -7   0 1652.04 181.626   7
  -3  -7  -1 68.0388 36.6313   4
  -3  -7  -1 44.2581 65.5452   7
  -3  -7  -2 4218.21 278.020   7
  -3  -7  -3 50.0169 73.8624   7
  -3  -7  -4 5492.97 319.086   7
   3   7   4 5707.13 320.860   6
  -3  -7  -5 41.0593 66.2466   7
   3   7   5 32.2401 75.9625   6
  -3  -7  -6 3828.41 272.695   7
   3   7   6 3695.45 269.040   6
   3   7   7 7353.34 383.440   6
  -3  -7  -7 7852.85 390.305   7
  -3  -7  -8 868.453 144.639   7
  -3   7  -8 1012.47 100.972   1
   3   7   8 1220.13 176.853   6
   3   7   9 2223.45 227.871   6
  -3  -7  -9 1922.63 199.095   7
  -3   7  -9 1878.67 143.180   1
  -3   7 -10 411.760 77.4887   1
  -3  -7 -10 461.539 111.533   7
   3   7  10 588.209 130.571   6
  -3  -7 -11 1693.18 192.890   7
   3   7  11 1674.93 205.553   6
   3   7  12 18.4023 75.7745   6
  -3  -7 -12 57.7813 58.6147   7
   3   7  13-45.6708 66.5241   6
  -3  -7 -13 30.2685 68.6506   7
  -3  -7 -14 364.286 101.395   7
   3   7  14 475.651 121.678   6
   3   7  15 1144.29 186.298   6
  -3  -9  11 111.264 92.9931   4
  -3  -9  10 335.702 94.4501   7
  -3  -9  10 289.443 110.648   4
  -3  -9   9 117.446 84.7089   7
  -3  -9   9 0.32044 71.6782   4
  -3  -9   8 900.313 152.553   7
  -3  -9   8 529.134 119.305   4
  -3  -9   7 1669.38 193.556   4
  -3  -9   7 1692.93 204.269   7
  -3  -9   6 330.612 113.138   7
  -3  -9   6 186.205 79.1226   4
  -3  -9   5 312.345 93.0241   4
  -3  -9   5 628.697 141.391   7
  -3  -9   4 109.039 61.8494   4
  -3  -9   4 23.9686 72.2399   7
  -3  -9   3 227.066 80.7063   4
  -3  -9   3 340.459 129.934   7
  -3  -9   2 611.337 108.198   4
  -3  -9   2 720.776 143.193   7
  -3  -9   1 9513.82 472.196   7
  -3  -9   0 350.456 129.675   7
  -3  -9  -1 1736.23 209.380   7
  -3  -9  -2 4.31537 61.6616   7
  -3  -9  -3 308.021 114.215   7
  -3  -9  -4 182.883 119.610   7
  -3  -9  -5 7.49987 62.5146   7
  -3  -9  -6 2612.96 267.524   7
  -3  -9  -7 1206.16 198.504   7
  -3  -9  -8 404.062 118.244   7
  -3  -9  -9 619.373 141.189   7
  -3  -9 -10 44.1046 82.2275   7
  -3  -9 -11 665.253 146.594   7
  -3  -9 -12 51.4550 81.8074   7
  -4   0  20 45.4236 85.0524   4
  -4   0  19 61.5021 73.7160   4
  -4   0  18 7526.17 381.465   4
  -4   0  17 121.576 83.0297   4
  -4   0  16 1096.98 140.901   4
  -4   0  15 1.35854 53.7150   4
  -4   0  14 16157.2 483.687   4
  -4   0  13-0.03541 49.3077   4
   4   0 -12 2476.05 106.518   7
  -4   0  12 2283.70 169.187   4
  -4   0  11 66.8745 57.2139   4
   4   0 -11 0.56077 21.4229   6
  -4   0  10 18326.5 437.679   4
   4   0 -10 18081.4 290.041   6
  -4   0   9-28.8504 40.0024   4
   4   0  -9 176.910 29.7944   6
   4   0  -8 40176.4 377.874   6
   4   0  -8 39945.4 594.417   4
  -4   0   8 40859.0 597.730   4
   4   0  -7 10.4213 29.8027   4
  -4   0   7 24.2063 42.2182   4
   4   0  -6 91565.5 816.077   4
  -4   0   6 89465.5 808.300   4
   4   0  -6 90447.4 512.873   6
  -4   0   5 20.7093 33.6852   4
   4   0  -5 4.18487 24.2111   4
  -4   0   5 84.2064 47.1083   2
  -4   0   4 987.183 86.2315   2
   4   0  -4 1147.51 88.5135   4
  -4   0   3-23.4648 34.0673   2
   4   0  -3-12.2558 24.5667   4
   4   0  -2 4408.08 140.668   3
  -4   0   2 4156.29 149.604   2
   4   0  -2 3957.99 147.109   2
   4   0  -1 4.67346 25.0474   3
   4   0  -1 47.4140 28.2798   2
  -4   0   1 13.5606 29.0581   2
  -4   0   0 3760.61 140.404   2
   4   0   0 3590.66 136.515   2
   4   0   0 3724.73 131.861   3
  -4   0   0 3499.46 130.309   3
   4   0   1 48.2094 25.3577   5
   4   0   1 16.6643 22.2043   3
   4   0   1 13.9917 26.9564   2
  -4   0  -2 44417.1 446.091   5
   4   0   2 44291.8 497.402   1
   4   0   2 45198.4 496.353   3
  -4   0  -2 43924.3 488.218   3
   4   0   2 45129.1 450.169   5
   4   0   3 54.4498 31.4696   5
   4   0   3 71.9583 30.7746   3
  -4   0  -3 43.1090 29.6677   3
   4   0   3-5.43709 30.5080   1
  -4   0  -3 24.9452 34.1910   1
  -4   0  -3 67.5906 29.7507   5
  -4   0  -4 82943.4 740.461   3
  -4   0  -4 84644.0 664.240   5
  -4   0  -4 83017.4 747.638   1
  -4   0  -5 0.96863 28.9225   5
  -4   0  -5 25.2196 34.4530   1
   4   0   5 21.7256 23.4900   7
  -4   0  -5 60.8497 43.7169   3
  -4   0  -6 122204. 1004.31   1
  -4   0  -6 121297. 982.579   3
   4   0   6 123510. 805.478   7
  -4   0  -7 21.5545 44.8285   1
   4   0   7-5.76121 23.5558   7
  -4   0  -7 74.6681 54.9030   3
   4   0   8 5154.34 164.645   7
  -4   0  -8 5011.58 229.188   1
  -4   0  -8 5022.89 222.931   3
  -4   0  -9 82.8805 47.3250   3
   4   0   9-8.47376 20.9508   7
   4   0   9-0.28503 38.9062   6
   4   0  10 28242.2 573.343   6
   4   0  10 28439.1 384.341   7
   4   0  11 45.7855 22.7998   7
   4   0  11 27.8361 42.4383   6
   4   0  12 5826.42 282.248   6
   4   0  13-46.1213 45.2600   6
   4   0  14 1373.29 153.612   6
   4   0  15 54.5258 69.5771   6
  -4   0 -15 96.7859 82.4664   3
   4   0  16 25269.6 663.452   6
  -4   0 -16 26084.1 678.410   3
  -4   0 -17 327.045 111.250   3
   4   0  17 54.2340 65.7567   6
   4   0  18 1041.62 148.955   6
  -4   0 -18 1274.08 172.677   3
   4   0  19 30.2549 68.4408   6
  -4   0 -19 34.4818 78.4903   3
   4   0  20-25.5100 64.7200   6
  -4   0 -20 248.212 106.760   3
  -4   0 -21-44.9024 70.4897   3
  -4  -2  21-5.33597 83.7612   4
  -4  -2  20 23.8772 81.8543   4
  -4  -2  19 3185.25 285.037   4
  -4  -2  18 429.988 121.240   4
  -4  -2  17 5068.53 334.747   4
  -4   2  17 5165.49 273.745   4
  -4  -2  16 332.977 108.330   4
  -4   2  16 40.1775 43.8211   4
  -4   2  15 129.635 49.7584   4
  -4  -2  15 138.885 67.9112   4
  -4   2  14 4653.10 233.165   4
  -4  -2  14 4442.60 282.602   4
  -4   2  13 794.019 97.0687   4
  -4  -2  13 762.181 121.909   4
  -4   2  12 1947.70 140.009   4
  -4  -2  12 1964.26 183.537   4
  -4   2  11 15418.4 365.122   4
   4   2 -11 15892.8 280.077   7
  -4  -2  11 15370.4 466.754   4
   4   2 -10 318.423 45.9060   7
  -4  -2  10 299.074 76.2993   4
  -4  -2   9 1787.22 147.877   4
   4  -2  -9 1720.28 113.497   4
   4   2  -9 1803.47 101.549   7
   4  -2  -9 1738.07 121.936   6
   4  -2  -8 5141.15 202.311   6
  -4  -2   8 5158.27 242.498   4
   4  -2  -8 4931.47 182.556   4
   4   2  -8 4853.20 168.260   7
   4   2  -7 11204.8 258.414   7
   4  -2  -7 11038.1 287.249   6
   4  -2  -7 11237.4 264.357   4
  -4  -2   7 10972.2 340.019   4
   4   2  -6 3923.35 156.557   7
  -4   2   6 3839.09 176.171   2
  -4  -2   6 3967.01 180.769   2
   4  -2  -6 3798.15 149.460   4
   4  -2  -6 3734.22 101.219   3
  -4  -2   6 3916.41 197.557   4
   4  -2  -6 3868.22 167.383   6
  -4  -2   5 120825. 1031.52   4
   4   2  -5 123478. 1030.35   4
   4   2  -5 122597. 868.384   7
   4  -2  -5 119914. 809.275   4
   4  -2  -5 121202. 913.264   6
  -4   2   5 119917. 928.104   2
  -4  -2   5 119878. 926.832   2
   4  -2  -5 121411. 550.901   3
  -4  -2   5 121766. 865.787   7
  -4   2   4 21429.7 367.949   2
   4   2  -4 21709.0 414.168   4
  -4  -2   4 21506.1 369.351   7
   4   2  -4 21898.1 205.481   6
  -4  -2   4 21711.7 367.778   2
   4  -2  -4 20836.5 232.995   3
   4   2  -4 21634.5 370.914   7
  -4  -2   4 22167.4 419.552   4
   4  -2  -3 12074.8 265.282   2
  -4  -2   3 11962.7 276.915   7
  -4   2   3 12181.6 184.881   3
   4  -2  -3 12236.1 186.977   3
   4   2  -3 12607.4 266.987   2
  -4   2   3 11997.0 263.867   2
  -4  -2   3 12522.8 268.018   2
   4   2  -3 12788.8 287.264   7
  -4  -2   3 12562.2 301.146   4
   4   2  -3 11985.8 297.025   4
   4   2  -3 12512.8 185.874   6
   4  -2  -2 39660.6 498.104   5
   4   2  -2 39897.1 376.855   6
  -4   2   2 39519.1 361.638   3
   4   2  -2 40555.9 522.196   4
  -4   2   2 40124.5 462.469   2
  -4  -2   2 39665.8 458.195   2
  -4  -2   2 40099.7 516.307   4
   4   2  -2 40798.4 462.383   2
   4  -2  -2 40423.1 465.363   2
   4   2  -2 41042.2 514.773   7
  -4  -2   2 39554.4 505.313   7
  -4  -2   1 1961.46 102.173   2
  -4  -2   1 2093.26 119.044   7
   4   2  -1 2043.36 119.252   7
  -4   2   1 1838.46 98.9985   2
   4   2  -1 1925.81 98.5737   2
   4   2  -1 1982.61 93.7785   6
  -4   2   1 2024.64 90.2014   3
  -4  -2   1 1928.73 92.3880   6
   4   2  -1 2158.30 116.256   4
   4  -2  -1 1982.18 101.257   2
   4  -2  -1 1952.48 113.794   5
  -4   2   0 15459.2 313.021   5
   4  -2   0 15504.7 280.250   2
  -4  -2   0 15912.1 326.000   7
   4   2   0 15659.8 325.606   7
   4   2   0 15251.5 282.513   6
  -4  -2   0 16222.5 286.612   6
   4   2   0 15498.0 301.428   4
  -4   2   0 15712.0 266.391   3
   4   2   0 15759.2 280.015   2
   4  -2   0 15203.4 311.140   5
   4   2   1 59728.6 635.920   7
  -4  -2  -1 58553.5 581.621   6
  -4  -2  -1 56671.1 622.724   7
  -4   2  -1 57339.7 548.429   3
   4   2   1 59294.9 589.251   6
   4  -2   1 59647.3 553.426   1
   4   2   1 58498.4 542.041   1
   4  -2   1 59804.1 559.618   2
   4   2   1 59002.1 608.611   3
   4  -2   1 58192.3 618.259   5
   4   2   1 58729.6 552.879   2
  -4   2  -1 59304.0 613.822   5
  -4  -2  -2 43941.9 534.902   6
   4  -2   2 42191.1 489.137   1
   4   2   2 41902.8 528.480   6
   4   2   2 44132.0 552.818   7
   4   2   2 42686.4 330.005   5
   4   2   2 43205.0 524.286   3
  -4  -2  -2 42646.6 544.632   7
   4   2   2 42473.0 479.960   1
   4  -2   2 42981.3 542.330   5
  -4   2  -2 43346.3 540.112   5
   4   2   3 1745.97 118.903   6
  -4  -2  -3 1864.39 119.148   7
  -4  -2  -3 2000.04 123.228   6
   4   2   3 1911.97 114.780   3
  -4   2  -3 1787.73 107.294   1
  -4  -2  -3 1735.95 102.552   1
  -4  -2  -3 1743.81 109.405   3
   4   2   3 1742.41 67.1265   5
  -4   2  -3 1904.23 119.590   5
   4  -2   3 1799.44 106.283   1
   4   2   3 1891.11 107.382   1
   4   2   3 2051.48 122.899   7
  -4  -2  -4 58712.3 623.382   1
  -4   2  -4 55916.9 622.668   1
   4   2   4 59166.5 657.271   7
   4   2   4 57563.5 685.772   6
   4   2   4 57985.0 629.897   3
  -4  -2  -4 57587.1 627.016   3
  -4  -2  -4 56016.9 641.080   7
  -4   2  -4 58523.5 674.468   5
  -4   2  -5 118266. 947.083   1
  -4  -2  -5 118247. 936.618   1
   4   2   5 118316. 929.045   3
   4   2   5 115788. 1020.53   6
   4   2   5 121714. 952.822   7
  -4  -2  -5 117931. 925.608   3
  -4  -2  -5 119189. 930.196   7
  -4  -2  -5 118037. 611.419   5
   4   2   6 6822.59 229.154   7
   4   2   6 6462.43 224.784   3
  -4  -2  -6 6530.11 157.152   5
  -4  -2  -6 6425.55 234.246   1
   4   2   6 6811.06 260.817   6
  -4   2  -6 6590.46 237.731   1
  -4  -2  -6 6287.98 224.807   3
  -4  -2  -6 6415.14 219.493   7
  -4   2  -7 6141.55 241.166   1
   4   2   7 6477.48 224.479   7
  -4  -2  -7 6240.07 230.761   3
   4   2   7 5948.09 254.399   6
  -4  -2  -7 6200.29 241.989   1
  -4  -2  -7 6259.47 168.920   5
  -4  -2  -7 6323.13 220.178   7
  -4  -2  -8 6411.14 241.013   3
  -4  -2  -8 6264.94 222.195   7
   4   2   8 6333.23 224.069   7
  -4  -2  -8 6216.27 255.131   1
   4   2   8 6287.20 273.836   6
  -4   2  -8 6492.58 262.271   1
  -4  -2  -9 16194.2 361.159   7
   4   2   9 16459.1 455.713   6
  -4  -2  -9 17234.4 409.013   3
  -4   2  -9 17086.4 448.682   1
  -4  -2  -9 17823.8 451.802   1
  -4  -2 -10 164.648 55.6434   3
  -4  -2 -10 226.272 69.1996   1
  -4  -2 -10 152.988 48.5346   7
   4   2  10 244.775 77.6536   6
  -4   2 -10 146.508 65.1790   1
  -4  -2 -11 3893.47 212.850   3
   4   2  11 3789.31 236.658   6
  -4  -2 -11 3525.13 169.927   7
   4  -2  12 201.776 32.7999   7
   4   2  12 263.425 79.8729   6
   4   2  13-43.1281 58.1853   6
  -4  -2 -13 90.2693 61.7862   3
   4  -2  14 21.1853 52.3060   6
   4   2  14-66.3125 70.9715   6
  -4  -2 -14 117.251 62.7473   3
   4  -2  15 5444.78 294.506   6
   4   2  15 4818.58 302.241   6
  -4  -2 -15 5175.80 279.855   3
   4  -2  16-17.5711 48.6718   6
   4   2  16 16.1678 62.3053   6
  -4  -2 -16 9.00740 53.7983   3
   4  -2  17 1462.71 165.981   6
  -4  -2 -17 1480.92 161.019   3
   4   2  17 1457.50 184.959   6
   4   2  18 21.6804 70.8626   6
   4  -2  18 83.2441 66.8727   6
  -4  -2 -18 33.1057 61.3287   3
   4   2  19 200.329 83.5217   6
   4   2  20 35.8202 71.7385   6
   4   2  21 91.0406 79.5596   6
  -4  -4  19 107.975 75.4567   4
  -4  -4  18 1100.04 187.048   4
  -4  -4  17 943.667 169.314   4
  -4  -4  16 419.121 116.060   4
  -4  -4  15 2471.66 243.094   4
  -4  -4  14 1873.38 204.981   4
  -4  -4  13 1539.73 179.974   4
  -4  -4  12 1795.62 189.334   4
  -4  -4  11 7775.48 368.272   4
  -4  -4  11 7171.22 244.896   7
  -4  -4  10 712.055 85.5497   7
  -4  -4  10 655.150 116.940   4
  -4  -4   9 6212.41 233.506   7
   4  -4  -9 6137.39 176.923   4
  -4  -4   9 6360.95 311.642   4
  -4  -4   9 6143.86 105.812   6
  -4  -4   8 456.569 75.9855   7
  -4  -4   8 430.985 36.6590   6
  -4  -4   8 593.729 98.7317   4
  -4  -4   8 422.335 77.2020   2
  -4   4   8 504.213 80.3887   2
   4  -4  -8 417.741 48.2005   4
  -4  -4   7 23.7608 29.8887   7
  -4   4   7 19.9801 32.6239   2
  -4  -4   7 75.7004 56.1134   4
   4  -4  -7 21.6254 20.3423   4
  -4  -4   7 14.2573 32.1645   2
  -4  -4   7 33.9460 17.6671   6
   4  -4  -6 4862.98 156.242   4
  -4  -4   6 5177.30 221.087   7
  -4   4   6 5071.23 202.559   2
  -4  -4   6 5229.75 148.618   6
  -4  -4   6 5206.89 251.890   4
  -4  -4   6 5239.38 206.545   2
   4  -4  -5 4872.66 201.900   5
  -4  -4   5 4984.07 237.434   4
  -4  -4   5 4767.61 183.861   2
  -4  -4   5 4581.35 150.183   6
  -4   4   5 4952.67 189.213   2
  -4  -4   5 4508.40 206.137   7
  -4  -4   4 2626.95 168.213   4
  -4   4   4 2761.82 134.914   2
  -4  -4   4 2774.67 166.226   7
  -4   4   4 2761.13 68.2117   3
  -4  -4   4 2656.14 121.999   6
   4  -4  -4 2896.95 155.713   5
  -4  -4   4 2746.40 131.214   2
  -4   4   3 2474.14 121.329   2
  -4   4   3 2436.76 86.0758   3
  -4  -4   3 2550.50 159.831   7
  -4  -4   3 2436.30 123.222   6
  -4  -4   3 2464.42 119.092   2
   4  -4  -3 2491.32 144.957   5
  -4  -4   3 2450.75 155.298   4
  -4  -4   2 392.700 66.4283   4
   4  -4  -2 342.536 55.4846   5
  -4  -4   2 310.319 68.4640   7
  -4   4   2 290.598 42.3145   2
   4   4  -2 328.049 52.3551   6
  -4  -4   2 320.480 52.6981   6
  -4  -4   2 317.429 44.1012   2
   4   4  -2 222.528 48.7868   4
  -4  -4   1 2332.26 158.305   7
   4   4  -1 2385.69 138.452   4
   4  -4  -1 2528.03 112.984   2
  -4  -4   1 2611.44 146.612   4
  -4  -4   1 2498.27 136.485   6
   4   4  -1 2564.81 112.323   2
   4   4  -1 2398.29 134.238   6
   4  -4  -1 2348.69 143.093   5
  -4  -4   0 26202.2 517.392   7
   4   4   0 27091.7 362.945   2
   4   4   0 26923.9 441.596   4
   4   4   0 26680.4 353.412   1
  -4  -4   0 27223.6 471.282   6
   4  -4   0 26152.4 361.856   1
   4   4   0 26162.1 460.960   6
   4  -4   0 26296.0 481.653   5
   4  -4   0 27277.0 369.274   2
   4   4   1 37780.2 574.742   6
   4   4   1 37602.9 438.004   2
   4  -4   1 37018.5 440.982   1
   4   4   1 39034.8 434.275   1
   4   4   1 38038.3 502.435   4
   4  -4   1 38226.2 444.872   2
  -4  -4  -1 37429.5 629.434   7
   4   4   2 162.417 33.1857   2
   4   4   2 201.974 51.2908   3
  -4  -4  -2 150.548 64.6492   7
   4   4   2 199.973 41.6599   4
   4   4   2 196.422 53.6892   6
   4  -4   2 186.222 38.7388   2
   4  -4   2 136.572 28.8504   1
   4   4   2 183.737 35.3676   1
   4   4   3 17228.3 311.747   4
  -4  -4  -3 17564.7 439.120   7
   4   4   3 17133.9 421.364   6
   4   4   3 17500.0 380.557   3
  -4  -4  -4 6728.01 273.843   7
   4   4   4 6749.08 236.878   3
   4   4   4 6769.61 274.769   6
   4   4   4 6707.73 188.808   4
  -4  -4  -5 1930.12 120.205   1
   4   4   5 1830.00 97.0679   4
   4   4   5 1920.08 154.628   6
  -4   4  -5 1949.79 125.404   1
  -4  -4  -5 2119.54 157.418   7
  -4   4  -6 193.753 57.2020   1
  -4  -4  -6 78.3886 38.9360   7
  -4  -4  -6 134.762 40.1739   1
   4   4   6 159.454 58.7290   6
   4   4   6 152.912 32.1735   4
  -4   4  -7 1873.65 138.300   1
   4   4   7 1730.91 158.271   6
  -4  -4  -7 1816.64 133.889   1
  -4  -4  -7 1677.24 141.321   7
  -4  -4  -8 403.058 79.2011   7
  -4   4  -8 520.457 84.5283   1
   4   4   8 378.424 82.7007   6
  -4  -4  -8 496.815 85.5608   1
  -4  -4  -9 18399.2 475.556   7
  -4   4  -9 19429.1 474.911   1
  -4  -4  -9 19364.4 469.829   1
  -4  -4  -9 18287.2 181.512   5
   4   4   9 18159.0 532.079   6
  -4  -4  -9 18997.5 429.762   3
  -4   4 -10 4248.56 238.278   1
  -4  -4 -10 3850.10 225.874   1
   4   4  10 4182.08 267.350   6
  -4  -4 -10 4120.04 225.973   7
  -4  -4 -10 4410.93 213.207   3
  -4  -4 -11 33917.7 646.507   7
   4   4  11 34775.9 773.820   6
  -4  -4 -11 35478.3 616.171   3
  -4   4 -11 35682.0 708.478   1
  -4  -4 -11 35456.8 692.148   1
  -4   4 -12 245.661 93.9834   1
  -4  -4 -12 213.416 76.7785   1
  -4  -4 -12 278.572 73.7969   3
   4   4  12 300.206 110.235   6
  -4  -4 -12 147.278 61.7571   7
  -4   4 -13 673.608 121.624   1
  -4  -4 -13 568.052 95.1229   3
   4   4  13 437.581 112.195   6
  -4  -4 -13 577.647 113.132   1
  -4  -4 -13 563.939 94.0478   7
  -4   4 -14 256.820 102.142   1
  -4  -4 -14 109.981 86.7861   1
  -4  -4 -14-20.9957 43.7580   3
   4   4  14 142.198 88.0986   6
  -4  -4 -14 26.6581 43.7694   7
   4   4  15 9492.50 454.744   6
  -4   4 -15 10113.8 450.618   1
  -4  -4 -15 10371.9 451.623   1
  -4   4 -16 320.589 107.006   1
  -4  -4 -16 358.967 110.955   1
   4   4  16 121.106 96.3562   6
  -4   4 -17 67.0617 81.2572   1
  -4  -4 -17 49.7637 74.3284   1
   4   4  17 11.7530 68.9540   6
  -4   4 -18 113.420 94.8578   1
  -4  -4 -18 91.3020 82.1217   1
   4   4  18 136.230 97.9994   6
  -4   4 -19-4.20644 74.4229   1
  -4  -4 -19-6.59714 75.2904   1
   4   4  19-21.9731 65.5323   6
  -4  -6  16 698.150 161.694   4
  -4   6  15 4136.63 282.984   2
  -4  -6  15 3863.34 325.796   4
  -4  -6  14 2152.51 240.421   4
  -4  -6  14 2090.83 193.819   2
  -4   6  14 2090.08 199.691   2
  -4  -6  13 286.612 103.854   4
  -4   6  13 89.2762 64.5817   2
  -4  -6  13 157.558 78.0488   2
   4  -6 -12 1433.15 136.389   5
  -4   6  12 1387.65 150.583   2
  -4  -6  12 1408.46 151.713   2
  -4  -6  12 1607.40 201.114   4
  -4  -6  12 1267.11 128.787   7
   4  -6 -11 1718.10 145.774   5
  -4  -6  11 1719.48 192.086   4
  -4  -6  11 1827.11 157.575   2
  -4   6  11 1913.85 164.200   2
  -4  -6  11 1797.91 155.920   7
   4  -6 -10 299.348 70.3040   5
  -4  -6  10 182.275 55.9324   2
  -4  -6  10 210.314 75.9567   4
  -4   6  10 229.942 67.1782   2
  -4  -6  10 236.180 63.2509   7
  -4  -6   9 7422.94 371.698   4
  -4  -6   9 6884.24 300.780   7
  -4  -6   9 7031.53 275.776   2
  -4   6   9 6640.02 269.702   2
   4  -6  -9 6435.92 263.711   5
   4  -6  -8 180.663 55.8525   5
  -4   6   8 159.701 56.7649   2
  -4  -6   8 75.7189 44.1557   2
  -4  -6   8 64.2269 70.3023   4
  -4  -6   8 157.248 68.9837   7
  -4  -6   7 9920.28 368.748   7
  -4  -6   7 9760.65 287.077   2
  -4   6   7 9836.52 293.114   2
  -4  -6   7 9038.59 387.848   4
   4  -6  -7 9702.02 316.280   5
  -4   6   6 9681.59 272.125   2
  -4  -6   6 9915.34 371.584   7
  -4  -6   6 10369.6 275.468   2
  -4  -6   6 10342.2 397.708   4
   4  -6  -6 9726.31 314.398   5
  -4  -6   5 2183.15 119.151   2
  -4  -6   5 2083.73 178.164   4
  -4  -6   5 2240.97 182.952   7
  -4   6   5 2185.31 121.750   2
   4  -6  -5 2292.77 154.417   5
   4  -6  -4 442.360 76.1814   5
  -4   6   4 415.240 38.7146   3
  -4  -6   4 307.888 77.6598   4
  -4  -6   4 419.841 55.2283   2
  -4   6   4 527.040 59.1237   2
  -4  -6   4 472.687 99.7072   7
  -4  -6   3 7816.25 337.769   7
  -4  -6   3 7108.14 297.398   4
   4  -6  -3 7794.20 285.538   5
  -4  -6   2 11308.7 357.774   4
  -4  -6   2 11267.9 407.080   7
   4  -6  -2 11298.4 218.627   1
   4  -6  -1 7368.29 171.455   1
   4   6  -1 7858.01 168.922   1
  -4  -6   1 8184.38 353.315   7
  -4  -6   1 7854.91 283.207   4
   4   6   0 16488.1 450.280   6
  -4  -6   0 16721.9 393.340   4
  -4  -6   0 16432.6 496.148   7
  -4  -6  -1 1585.59 162.813   7
   4   6   1 1575.02 79.2827   2
   4  -6   1 1552.57 82.6386   2
   4   6   1 1572.50 147.018   6
   4   6   1 1592.30 79.9087   5
  -4  -6  -2 3693.67 243.977   7
   4   6   2 3582.92 223.416   6
   4  -6   2 3605.41 131.607   2
   4   6   2 3502.05 125.307   2
   4   6   2 3383.00 79.9579   5
   4  -6   3 40273.0 468.859   2
   4   6   3 41509.3 770.610   6
   4   6   3 39807.1 454.620   2
  -4  -6  -3 41207.5 805.658   7
   4   6   4 5947.24 303.341   6
  -4  -6  -4 6389.28 326.941   7
   4   6   4 5848.62 191.445   2
   4   6   5 38409.1 776.429   6
  -4  -6  -5 38657.6 789.536   7
   4   6   6 1202.01 158.255   6
  -4  -6  -6 1293.86 160.630   7
   4   6   7 26130.9 677.494   6
  -4   6  -7 25207.7 489.799   1
  -4  -6  -7 24760.8 649.082   7
  -4   6  -8 2338.55 160.709   1
  -4  -6  -8 2307.60 153.219   1
  -4  -6  -8 2396.65 208.580   7
  -4  -6  -9 16.5583 37.9563   1
  -4  -6  -9 10.5939 54.3347   7
  -4   6  -9 61.7302 51.9548   1
   4   6   9-12.5468 64.5925   6
  -4  -6 -10 3211.53 202.906   1
  -4  -6 -10 2931.03 232.117   7
  -4   6 -10 3045.23 201.823   1
   4   6  10 2883.93 247.230   6
  -4  -6 -11 513.272 105.808   7
   4   6  11 510.410 114.080   6
  -4   6 -11 587.257 101.661   1
  -4  -6 -11 569.356 90.0815   1
  -4  -6 -12 146.377 65.0421   7
  -4  -6 -12 126.264 63.0749   1
   4   6  12 18.7820 63.2363   6
  -4   6 -12 162.774 65.3458   1
  -4  -6 -13 42.0295 53.3673   7
  -4   6 -13 62.1814 52.0929   1
   4   6  13-48.7512 68.7825   6
  -4  -6 -13-1.12665 49.8335   1
  -4  -6 -14 40.5200 46.5735   7
  -4   6 -14 56.5146 69.6841   1
   4   6  14 87.5434 89.2232   6
  -4  -6 -14 30.4098 57.2445   1
  -4  -6 -15 85.7677 57.7145   1
  -4   6 -15 63.2242 78.8616   1
   4   6  15 17.9830 73.0241   6
  -4   6 -16 280.112 96.4707   1
   4   6  16-80.3782 99.8841   6
  -4   6 -17 706.252 146.394   1
  -4   6 -18-16.1158 74.3623   1
  -4  -8  13 89.1438 88.0744   4
  -4  -8  12 889.186 171.595   4
  -4  -8  11 1218.12 158.824   7
  -4  -8  11 900.124 161.401   4
  -4  -8  10 64.0443 70.4475   4
  -4  -8  10 36.9175 50.4960   7
  -4  -8   9 215.067 89.2806   7
  -4  -8   9 18.8650 54.7722   4
  -4  -8   8 120.887 84.4364   7
  -4  -8   8 215.185 92.5806   4
  -4  -8   7 3648.71 271.548   4
  -4  -8   7 3982.94 279.904   7
  -4  -8   6 683.878 128.728   7
  -4  -8   6 557.484 117.113   4
  -4  -8   5 529.456 105.925   7
  -4  -8   5 700.124 118.126   4
  -4  -8   4 164.314 73.2747   7
  -4  -8   4 214.198 78.2233   4
  -4  -8   3 511.563 122.108   7
  -4  -8   3 512.351 96.6023   4
  -4  -8   2 3342.62 216.350   4
  -4  -8   2 3181.00 259.127   7
  -4  -8   1 2121.08 214.674   7
  -4  -8   1 2240.88 172.480   4
  -4  -8   0 1909.77 206.885   7
  -4  -8   0 2116.45 158.550   4
  -4  -8  -1 510.618 130.939   7
  -4  -8  -2 422.200 108.682   7
  -4  -8  -3 161.753 91.7645   7
  -4  -8  -4 2749.88 248.272   7
  -4  -8  -5 462.870 114.375   7
   4   8   5 296.835 99.8051   6
  -4  -8  -6 636.297 133.553   7
   4   8   6 714.870 136.011   6
  -4  -8  -7 208.232 104.042   7
   4   8   7 23.0962 80.4879   6
  -4  -8  -8 1177.95 173.393   7
   4   8   8 1196.30 176.197   6
  -4  -8  -9 798.881 146.749   7
   4   8   9 872.018 154.417   6
  -4  -8 -10 17.2092 76.9189   7
   4   8  10-5.35072 74.8540   6
  -4  -8 -11-68.9977 83.2699   7
   4   8  11 168.552 112.821   6
  -4  -8 -12 12.4249 78.7509   7
   4   8  12 74.7487 81.6004   6
  -4  -8 -13 343.935 106.949   7
  -4  -8 -14 295.539 104.020   7
  -4 -10  10-1.17597 63.5671   7
  -4 -10   9 181.415 102.760   7
  -4 -10   9 44.1449 61.0728   4
  -4 -10   8 148.690 112.210   7
  -4 -10   8-41.2537 75.6397   4
  -4 -10   7 2959.76 280.453   7
  -4 -10   7 3072.51 274.918   4
  -4 -10   6 579.896 147.079   7
  -4 -10   5 230.443 118.634   7
  -4 -10   4 1554.38 212.970   7
  -4 -10   3 517.808 145.898   7
  -4 -10   2 115.163 98.0793   7
  -4 -10   1 107.520 85.7824   7
  -4 -10   0 705.796 157.092   7
  -4 -10  -1 212.238 132.731   7
  -4 -10  -2 612.730 159.377   7
  -4 -10  -3 1697.11 231.110   7
  -5  -1  22-21.8978 71.8068   4
  -5  -1  21 136.626 100.549   4
  -5  -1  20 644.991 143.327   4
  -5  -1  19 1221.07 171.850   4
  -5  -1  18 752.452 146.540   4
  -5   1  18 866.150 134.121   4
  -5  -1  17 1177.57 164.097   4
  -5   1  17 1198.44 148.920   4
  -5  -1  16 306.266 96.9988   4
  -5   1  16 171.706 69.9324   4
  -5  -1  15 834.495 128.571   4
  -5   1  15 990.461 126.690   4
  -5  -1  14 1442.29 159.913   4
  -5   1  14 1529.89 149.103   4
  -5  -1  13 240.063 83.4215   4
   5  -1 -13 324.562 59.1777   6
  -5  -1  12 806.696 120.416   4
  -5   1  12 656.600 97.3848   4
   5  -1 -12 649.321 74.5392   6
   5   1 -12 611.539 62.4577   7
   5  -1 -11 12692.9 303.365   6
  -5  -1  11 12888.8 418.236   4
  -5   1  11 12197.0 369.635   4
   5   1 -11 12984.6 276.120   7
   5   1 -10 4329.87 165.998   7
   5  -1 -10 4609.02 177.882   6
  -5   1  10 4536.11 214.615   4
  -5  -1  10 4506.22 242.421   4
   5  -1  -9 17.7719 26.2285   6
  -5  -1   9 23.3333 48.9464   4
  -5   1   9-29.2130 34.1206   4
   5   1  -9 17.5212 27.8676   7
   5  -1  -8 4716.85 205.649   4
   5   1  -8 4420.04 170.399   7
  -5   1   8 4434.47 220.376   2
  -5  -1   8 4851.47 230.111   2
   5  -1  -8 4677.79 168.332   6
  -5  -1   8 4659.68 234.506   4
   5  -1  -7 191302. 1246.33   4
  -5  -1   7 191770. 1381.67   4
   5  -1  -7 187866. 1037.34   6
   5   1  -7 190806. 1112.74   7
  -5  -1   7 187557. 1348.25   2
   5   1  -6 9965.85 258.877   7
  -5  -1   6 10003.6 308.102   4
   5   1  -6 9876.54 114.412   6
  -5   1   6 9800.25 299.258   2
  -5  -1   6 9780.32 297.102   2
   5  -1  -6 9883.95 275.755   4
   5   1  -5 3518.78 176.727   4
   5  -1  -5 3379.28 157.450   4
  -5  -1   5 3423.32 175.005   4
  -5   1   5 3321.87 164.944   2
   5   1  -5 3496.57 155.446   7
   5  -1  -4 39876.4 540.477   2
   5   1  -4 39913.7 520.125   7
   5   1  -4 38840.6 562.181   4
   5  -1  -4 38900.2 516.496   4
  -5   1   4 39740.5 542.662   2
  -5  -1   4 39357.6 539.542   2
   5  -1  -4 38982.1 429.980   3
   5   1  -3 16180.6 334.280   7
   5   1  -3 16119.8 350.133   4
   5   1  -3 16118.9 332.821   2
  -5   1   3 15969.6 331.429   2
  -5  -1   3 15774.1 328.281   2
   5  -1  -3 16466.9 336.501   2
   5  -1  -3 15772.8 276.935   3
  -5   1   2 350.262 53.1506   2
  -5  -1   2 289.590 51.8449   2
   5  -1  -2 342.438 44.9126   3
  -5   1   2 385.607 50.0745   3
   5  -1  -2 300.458 50.6225   2
   5   1  -2 333.146 49.5596   2
   5   1  -2 342.566 51.7861   7
   5   1  -2 276.838 47.7197   4
   5   1  -1 3220.13 142.510   2
   5   1  -1 3500.98 154.972   7
  -5  -1   1 3252.75 145.440   2
  -5   1   1 3252.05 145.455   2
   5  -1  -1 3711.31 153.079   2
  -5   1   1 3248.19 132.286   3
   5  -1  -1 3322.43 131.262   3
   5   1  -1 3131.11 144.534   3
   5   1   0 41749.0 510.164   2
   5   1   0 41053.3 528.878   7
   5  -1   0 41358.4 508.669   2
   5  -1   0 40768.1 482.727   3
   5   1   0 40568.8 519.978   3
  -5   1   0 40118.3 470.940   3
   5  -1   0 40785.7 509.345   5
   5   1   1 1850.91 94.8400   5
   5   1   1 1882.07 110.734   2
   5  -1   1 1918.71 112.242   2
   5   1   1 1807.45 113.531   3
   5  -1   1 1769.69 105.886   3
  -5   1  -1 1804.12 107.064   3
   5   1   1 1956.91 116.699   7
  -5  -1  -1 1840.14 114.225   3
   5  -1   1 1716.44 108.124   5
   5   1   2 6829.66 219.939   7
   5  -1   2 6699.39 214.495   1
   5   1   2 6737.43 212.558   1
  -5   1  -2 6470.58 208.840   3
   5   1   2 6750.75 216.719   3
  -5  -1  -2 6731.73 220.129   3
   5  -1   2 6458.03 208.739   5
   5   1   2 6474.00 173.076   5
  -5   1  -2 6550.78 210.361   5
   5   1   3 12443.9 296.932   7
   5  -1   3 12527.5 299.204   1
   5   1   3 12179.7 295.751   1
   5   1   3 12220.5 240.514   5
  -5   1  -3 12211.3 298.401   3
  -5  -1  -3 12401.1 303.329   3
   5   1   3 12406.0 301.315   3
   5  -1   3 12022.0 292.329   5
  -5   1  -3 12122.4 291.597   5
   5   1   4 10347.3 286.320   3
  -5   1  -4 10417.4 278.928   5
   5   1   4 10331.0 295.718   6
  -5   1  -4 10694.9 289.221   1
  -5  -1  -4 9978.31 281.233   1
   5   1   4 10282.6 271.476   7
  -5  -1  -4 10466.4 287.465   3
  -5   1  -4 10166.4 288.722   3
   5  -1   4 10260.6 284.864   1
   5   1   4 10732.9 289.595   1
  -5  -1  -4 10505.7 229.716   5
   5   1   5 67907.7 697.924   7
  -5   1  -5 68667.3 768.418   1
  -5  -1  -5 67167.4 762.317   1
   5   1   5 67855.7 745.952   3
  -5   1  -5 68824.8 739.692   5
  -5  -1  -5 66931.8 752.450   3
   5   1   5 67601.6 787.744   6
  -5  -1  -5 68555.2 606.941   5
  -5   1  -5 67906.2 766.199   3
   5   1   6 3949.33 170.354   7
  -5  -1  -6 3372.58 180.921   1
  -5   1  -6 3358.12 182.560   3
   5   1   6 4048.23 202.793   6
  -5   1  -6 3517.72 187.051   1
  -5  -1  -6 3875.07 187.560   3
  -5  -1  -6 3635.67 147.944   5
  -5   1  -7 17769.4 426.925   1
  -5  -1  -7 16978.6 417.743   1
   5   1   7 17059.4 356.584   7
   5   1   7 17068.1 429.159   6
  -5  -1  -7 16658.6 401.199   3
  -5  -1  -7 17128.3 337.633   5
  -5   1  -8 20746.1 484.655   1
  -5  -1  -8 20677.6 479.936   1
   5   1   8 21327.4 400.906   7
   5   1   8 21381.5 503.160   6
  -5  -1  -8 21469.1 397.097   5
  -5  -1  -8 20852.2 467.191   3
  -5  -1  -9 608.249 72.8957   5
  -5   1  -9 642.151 95.3268   1
  -5  -1  -9 715.807 101.939   1
   5   1   9 645.693 71.9378   7
   5  -1   9 443.050 56.4707   7
   5   1   9 520.758 86.5556   6
  -5  -1  -9 611.611 88.0894   3
  -5  -1 -10 479.596 87.3160   1
  -5   1 -10 520.356 88.3178   1
   5   1  10 512.284 65.2350   7
   5  -1  10 452.208 56.0563   7
   5   1  10 366.918 76.0262   6
  -5  -1 -10 483.742 80.4297   3
   5  -1  11 5612.28 183.881   7
   5   1  11 5605.21 206.225   7
   5   1  11 5326.27 279.601   6
  -5  -1 -11 5043.15 259.417   3
  -5   1 -11 5453.30 282.149   1
  -5  -1 -11 5359.65 279.515   1
  -5  -1 -12 3317.29 220.758   3
   5  -1  12 2978.39 129.218   7
   5   1  12 2915.01 211.682   6
   5  -1  12 3092.09 215.440   6
  -5   1 -12 3010.70 224.463   1
  -5  -1 -12 2972.47 222.127   1
  -5  -1 -13 11595.3 416.870   3
   5   1  13 10990.3 421.510   6
   5  -1  13 11406.8 420.594   6
  -5   1 -13 11531.7 448.315   1
  -5  -1 -13 11418.4 446.505   1
  -5  -1 -14 7545.50 349.862   3
   5   1  14 7073.14 351.176   6
   5  -1  14 7768.16 358.675   6
  -5   1 -14 7538.57 379.945   1
  -5  -1 -14 7205.29 372.008   1
  -5  -1 -15 1671.54 178.687   3
   5   1  15 1235.45 156.034   6
   5  -1  15 1024.25 138.811   6
  -5   1 -15 1487.48 187.936   1
  -5  -1 -15 1621.86 190.483   1
  -5  -1 -16 582.364 123.849   1
   5   1  16 478.469 118.945   6
   5  -1  16 581.119 112.891   6
  -5  -1 -16 438.163 105.834   3
  -5   1 -16 675.161 135.199   1
  -5   1 -17 1257.81 180.067   1
  -5  -1 -17 1439.46 192.703   1
  -5  -1 -17 1485.55 176.527   3
   5   1  17 1101.13 161.645   6
   5  -1  17 1336.95 169.060   6
  -5   1 -17 1411.48 181.667   3
  -5   1 -18 137.672 98.4081   1
  -5  -1 -18 109.780 76.3766   1
   5   1  18-32.4874 66.0473   6
   5  -1  18 104.500 81.3999   6
  -5   1 -18 104.981 78.6406   3
  -5  -1 -18 86.9271 67.4317   3
  -5   1 -19 1252.72 196.293   1
  -5  -1 -19 1333.08 200.925   1
   5   1  19 1001.20 160.459   6
   5  -1  19 1010.03 152.541   6
  -5   1 -19 903.119 162.716   3
  -5  -1 -19 1174.11 170.839   3
   5   1  20 305.509 115.201   6
   5  -1  20 28.5484 64.8784   6
  -5   1 -20 255.843 118.045   3
  -5  -1 -20 126.669 88.8753   3
   5   1  21-117.402 94.3832   6
  -5  -3  20 213.311 97.0374   4
  -5  -3  19 197.202 98.0979   4
  -5  -3  18 1797.70 219.342   4
  -5  -3  17 1783.60 210.771   4
  -5  -3  16 225.323 114.734   4
  -5  -3  15 872.763 157.859   4
  -5  -3  14 2417.31 223.375   4
  -5  -3  13 341.141 90.9392   4
  -5  -3  12 107.546 70.4746   4
  -5  -3  11 171.766 70.7486   4
   5  -3 -10 1584.24 114.497   4
   5   3 -10 1544.18 113.464   7
  -5   3  10 1694.55 150.012   2
  -5  -3  10 1642.53 162.215   4
   5  -3 -10 1657.93 69.0812   3
  -5  -3   9 359.660 82.6186   4
  -5   3   9 533.639 87.9015   2
   5  -3  -9 344.459 28.8242   3
  -5  -3   9 314.051 67.1692   2
   5  -3  -9 316.399 55.7440   4
   5   3  -9 308.101 57.1973   7
   5   3  -8 14078.7 344.619   7
  -5  -3   8 13491.0 427.410   4
   5  -3  -8 13107.0 306.177   4
   5  -3  -8 13108.1 155.921   3
  -5   3   8 13108.6 376.665   2
  -5  -3   8 13228.1 375.249   2
   5   3  -7 7837.62 257.493   7
  -5  -3   7 7978.56 261.185   7
  -5  -3   7 7379.85 304.073   4
   5  -3  -7 7402.03 115.828   3
  -5   3   7 7905.85 278.711   2
  -5  -3   7 8139.97 281.185   2
   5  -3  -7 7735.55 231.808   4
   5   3  -6 2810.38 156.606   7
   5  -3  -6 2765.73 138.318   4
  -5   3   6 2693.12 158.388   2
  -5  -3   6 2636.92 154.516   2
  -5  -3   6 2965.04 188.233   4
  -5  -3   6 2741.80 157.519   7
  -5   3   5 29733.2 492.060   2
  -5  -3   5 29853.2 505.368   7
  -5  -3   5 29577.4 565.981   4
  -5  -3   5 29184.3 484.611   2
   5   3  -5 30667.8 518.082   7
  -5  -3   4 16211.3 404.811   4
   5   3  -4 15705.2 249.642   6
  -5   3   4 15525.0 341.873   2
  -5  -3   4 16260.4 345.023   2
  -5  -3   4 16336.9 381.060   7
   5  -3  -3 7424.64 252.552   5
  -5   3   3 7545.48 169.806   3
  -5  -3   3 7714.53 270.426   4
  -5   3   3 7141.20 226.699   2
  -5  -3   3 7743.55 230.621   2
   5   3  -3 7608.31 191.112   6
  -5  -3   3 7968.59 195.418   6
   5  -3  -3 7778.60 233.133   2
   5   3  -3 7779.54 230.774   2
  -5  -3   3 7583.30 260.002   7
   5   3  -2 25613.4 471.708   4
  -5  -3   2 25000.5 476.198   7
   5  -3  -2 26060.4 415.143   2
  -5   3   2 25876.0 413.397   2
  -5  -3   2 25459.8 405.827   2
  -5  -3   2 26496.2 475.682   4
   5   3  -2 25640.5 378.847   6
   5   3  -2 26247.1 414.040   2
  -5  -3   2 26553.8 384.364   6
  -5   3   2 26013.1 338.641   3
   5  -3  -2 25707.0 459.446   5
   5  -3  -1 668.993 79.8471   5
   5  -3  -1 573.822 64.8624   2
  -5   3   1 704.722 64.6683   3
   5   3  -1 660.645 76.4691   4
  -5   3   1 581.971 65.3357   2
   5   3  -1 682.273 67.0242   6
   5   3  -1 576.916 62.8182   2
  -5  -3   1 583.063 79.0235   7
  -5  -3   1 673.496 66.6889   2
  -5  -3   1 604.581 67.1231   6
  -5  -3   0 23052.3 465.021   7
   5  -3   0 24171.3 393.004   2
   5   3   0 23592.5 386.409   2
   5   3   0 24060.7 412.554   6
  -5   3   0 23245.0 373.690   3
  -5  -3   0 24072.2 412.618   6
   5  -3   0 23702.4 447.588   5
   5   3   0 24053.3 427.622   4
   5   3   1 2455.31 124.552   1
   5   3   1 2593.27 129.886   2
  -5  -3  -1 2738.03 166.265   7
   5   3   1 2529.96 137.407   4
   5  -3   1 2617.65 131.488   2
   5  -3   1 2375.88 126.217   1
   5   3   1 2504.82 143.938   6
  -5  -3  -1 2620.31 146.060   6
   5  -3   1 2358.25 151.906   5
   5   3   2 21725.5 253.130   5
   5   3   2 21677.9 386.564   2
   5  -3   2 21735.4 387.098   1
   5   3   2 22378.2 384.577   1
   5  -3   2 22389.9 395.163   2
   5   3   2 21874.5 389.039   4
   5   3   2 22180.2 435.812   6
  -5  -3  -2 21964.2 455.665   7
  -5  -3  -3 52204.6 708.428   7
   5   3   3 53109.4 359.306   5
   5  -3   3 53115.9 623.767   1
   5   3   3 52639.0 702.273   6
   5   3   3 53614.4 614.519   1
  -5  -3  -4 14632.8 381.987   7
   5   3   4 14744.2 390.963   6
  -5  -3  -5 20511.9 453.137   7
   5   3   5 20471.3 477.669   6
  -5   3  -5 20954.8 426.756   1
  -5  -3  -5 20267.9 412.933   1
  -5  -3  -5 20625.4 433.194   3
  -5  -3  -6 11072.6 338.066   7
  -5  -3  -6 11382.4 326.117   1
  -5   3  -6 11705.3 337.382   1
   5   3   6 11168.1 368.356   6
  -5  -3  -6 11359.0 329.140   3
  -5  -3  -7 3352.60 105.327   5
  -5  -3  -7 3266.05 187.605   7
  -5   3  -7 3168.17 185.887   1
  -5  -3  -7 3469.85 185.376   3
  -5  -3  -7 3083.33 179.863   1
  -5   3  -8 2913.09 187.839   1
  -5  -3  -8 2816.08 181.715   1
  -5  -3  -8 2903.19 177.498   7
   5   3   8 3028.94 209.326   6
  -5  -3  -8 3163.72 183.101   3
  -5  -3  -8 2857.91 108.429   5
  -5   3  -9 4289.90 234.940   1
  -5  -3  -9 4070.43 227.072   1
  -5  -3  -9 3813.26 205.158   7
  -5  -3  -9 4036.99 213.011   3
   5   3   9 4410.17 257.167   6
  -5  -3  -9 4036.74 141.911   5
  -5   3 -10 13189.7 427.193   1
  -5  -3 -10 13781.4 429.244   1
  -5  -3 -10 13676.2 386.749   7
   5   3  10 13145.3 454.727   6
  -5  -3 -10 13209.1 392.742   3
  -5   3 -11 4711.30 266.452   1
  -5  -3 -11 4682.19 265.998   1
  -5  -3 -11 4830.17 232.174   7
   5   3  11 4293.38 272.443   6
  -5  -3 -11 4555.46 238.157   3
  -5   3 -12 7368.33 346.216   1
  -5  -3 -12 7097.52 337.744   1
  -5  -3 -12 7628.73 293.161   7
   5   3  12 7041.80 356.002   6
  -5  -3 -12 7152.02 306.550   3
  -5  -3 -13 3978.84 213.222   7
   5   3  13 3931.26 275.662   6
  -5  -3 -13 3985.97 238.276   3
  -5   3 -13 4008.13 269.996   1
  -5  -3 -13 3980.14 261.739   1
  -5   3 -14 1426.39 172.098   1
  -5  -3 -14 1293.99 159.341   1
  -5  -3 -14 1578.46 158.053   3
   5   3  14 1148.94 155.892   6
   5   3  15 4262.26 302.186   6
  -5  -3 -15 3918.96 248.372   3
  -5   3 -15 4724.72 314.671   1
  -5  -3 -15 4354.44 299.392   1
  -5  -3 -16 142.808 73.7959   3
  -5   3 -16 86.5989 86.8246   1
  -5  -3 -16 313.355 109.275   1
   5   3  16 22.7470 67.5657   6
   5  -3  16 262.874 86.1317   6
  -5   3 -17 690.057 154.797   1
  -5  -3 -17 622.449 137.117   1
   5   3  17 623.566 127.578   6
   5  -3  17 522.269 105.777   6
  -5   3 -18 929.611 172.079   1
  -5  -3 -18 1136.08 180.778   1
   5   3  18 949.580 173.425   6
   5  -3  18 966.264 148.004   6
  -5  -3 -19 465.987 123.492   1
   5   3  19 600.887 131.047   6
  -5  -5  17 35.6178 66.3338   4
  -5  -5  16 295.875 120.908   4
  -5   5  16 205.267 107.288   2
  -5   5  15 56.9633 73.6970   2
  -5  -5  15 116.907 77.4601   2
  -5  -5  14 156.407 87.8083   4
  -5   5  14 126.946 74.8409   2
  -5  -5  14 85.9314 58.7128   2
  -5  -5  13 1355.64 188.790   4
  -5   5  13 1494.91 165.221   2
  -5  -5  13 1433.35 164.138   2
  -5  -5  12 2599.54 238.737   4
  -5   5  12 2239.59 191.636   2
  -5  -5  12 2106.87 184.977   2
  -5  -5  11 3286.66 195.643   7
  -5  -5  11 3387.22 258.646   4
  -5   5  11 3511.58 226.933   2
  -5  -5  11 3383.23 220.090   2
  -5  -5  10 1472.42 170.372   4
  -5  -5  10 1394.21 132.614   7
  -5   5  10 1326.43 137.026   2
  -5  -5  10 1563.25 142.823   2
   5  -5  -9 3118.30 127.553   4
  -5  -5   9 3356.20 199.574   7
  -5  -5   9 3354.85 245.477   4
  -5  -5   9 3296.85 201.092   2
  -5   5   9 3336.72 201.139   2
   5  -5  -8 47.9612 46.3722   5
  -5  -5   8 21.5263 41.9820   7
  -5   5   8 25.9741 45.5997   2
   5  -5  -8 70.6523 31.0173   4
  -5  -5   8 35.6726 55.4584   4
   5  -5  -7 681.622 93.3784   5
   5  -5  -7 692.345 67.1917   4
  -5   5   7 628.773 85.3928   2
  -5  -5   7 633.762 81.1484   2
  -5  -5   7 716.025 112.133   4
  -5  -5   7 515.564 85.5541   7
  -5  -5   6 6966.06 292.558   7
  -5   5   6 6598.64 242.125   2
  -5  -5   6 6799.96 242.379   2
  -5  -5   6 6688.50 203.125   6
  -5  -5   6 7113.82 320.453   4
   5  -5  -6 6766.05 267.498   5
  -5  -5   5 4259.59 229.750   7
  -5  -5   5 4440.91 246.328   4
  -5   5   5 4415.12 189.849   2
  -5  -5   5 4407.57 187.810   2
  -5  -5   5 4454.52 175.321   6
   5  -5  -5 4487.93 217.547   5
  -5  -5   4 7505.67 308.078   7
  -5  -5   4 7398.73 307.628   4
  -5   5   4 7242.08 232.355   2
  -5   5   4 7416.74 147.508   3
  -5  -5   4 7930.00 245.227   6
   5  -5  -4 7728.03 287.279   5
  -5  -5   4 7265.76 229.054   2
  -5  -5   3 5191.79 261.046   7
  -5   5   3 5146.04 188.204   2
  -5  -5   3 5480.88 254.341   4
  -5   5   3 5261.13 153.376   3
  -5  -5   3 5246.30 186.631   2
   5  -5  -3 5299.74 237.068   5
  -5  -5   3 5611.91 217.641   6
  -5  -5   2 5236.22 264.437   7
  -5  -5   2 5265.67 240.661   4
  -5   5   2 5080.75 168.011   3
   5  -5  -2 5367.96 239.565   5
   5   5  -2 5205.82 218.415   6
  -5  -5   1 5144.08 259.969   7
   5   5  -1 5342.16 179.861   2
  -5  -5   1 5368.96 230.904   4
   5   5  -1 5168.82 223.910   6
   5  -5  -1 5236.92 183.342   2
   5  -5  -1 4994.67 175.376   1
   5  -5  -1 5110.14 240.198   5
   5  -5   0 427.702 54.0538   1
   5  -5   0 453.783 55.8724   2
  -5  -5   0 586.003 100.106   7
   5   5   0 418.158 52.3693   2
   5   5   0 446.692 54.2502   1
   5   5   0 471.903 79.3606   6
   5   5   1 638.833 65.1525   1
   5   5   1 614.379 75.3926   4
  -5  -5  -1 710.249 108.379   7
   5  -5   1 556.665 60.4955   1
   5  -5   1 617.525 65.8934   2
   5   5   1 699.300 66.7583   2
   5   5   1 786.579 102.231   6
   5   5   2 926.137 89.2758   4
   5  -5   2 845.684 78.6269   2
   5   5   2 929.446 80.3126   2
  -5  -5  -2 924.933 123.332   7
   5   5   2 850.575 112.616   6
  -5  -5  -3 694.318 118.998   7
   5   5   3 580.214 69.5948   4
   5   5   3 750.042 117.559   6
   5   5   3 537.685 68.0049   2
   5  -5   3 573.195 69.0125   2
   5   5   4 61646.3 652.111   4
   5  -5   4 63516.1 718.698   2
  -5  -5  -4 62314.8 936.833   7
   5   5   4 63420.7 708.833   2
   5   5   4 60402.9 906.195   6
   5   5   5 1884.84 112.220   4
  -5  -5  -5 1739.48 163.228   7
   5   5   5 1918.45 175.458   6
   5   5   6 3807.77 244.242   6
  -5  -5  -6 3588.13 227.548   7
   5   5   6 3853.44 153.380   4
   5   5   7 1123.22 82.5577   4
  -5  -5  -7 1258.18 142.400   7
  -5   5  -7 1198.75 119.453   1
   5   5   7 1190.37 145.026   6
  -5  -5  -7 1108.00 111.603   1
  -5   5  -8 36.8107 48.6728   1
  -5  -5  -8-13.2149 44.5747   1
  -5  -5  -8-109.605 66.5538   7
   5   5   8 45.7197 68.5381   6
  -5  -5  -9 9474.15 345.067   1
  -5  -5  -9 9042.35 368.481   7
  -5   5  -9 8969.82 344.904   1
   5   5   9 9182.67 408.504   6
  -5   5 -10 1292.72 139.104   1
  -5  -5 -10 1318.45 140.135   1
  -5  -5 -10 1314.57 144.358   7
   5   5  10 1158.45 154.732   6
  -5  -5 -11 5.14961 58.3503   1
  -5  -5 -11-4.04414 48.5656   7
   5   5  11-128.446 96.1355   6
  -5   5 -11-34.4023 53.3034   1
  -5   5 -12 2152.44 190.033   1
  -5  -5 -12 1917.46 181.793   1
  -5  -5 -12 1849.51 179.686   7
   5   5  12 1832.94 205.345   6
  -5  -5 -13 1902.01 180.163   7
  -5   5 -13 1929.86 189.716   1
  -5  -5 -13 2044.77 191.750   1
   5   5  13 2045.59 223.243   6
  -5  -5 -14 740.380 114.570   7
  -5   5 -14 608.047 117.538   1
  -5  -5 -14 804.731 130.597   1
   5   5  14 867.916 160.357   6
  -5   5 -15 128.129 84.2754   1
  -5  -5 -15 97.2635 78.5650   1
   5   5  15 175.780 100.705   6
  -5   5 -16 85.2691 64.0948   1
  -5  -5 -16 110.598 76.4959   1
   5   5  16 158.476 100.617   6
  -5   5 -17 386.941 103.152   1
   5   5  17 645.809 153.762   6
  -5  -5 -17 627.140 139.670   1
  -5  -5 -18 1037.34 175.485   1
  -5   5 -18 1577.82 206.906   1
  -5  -7  14 767.507 156.465   4
  -5  -7  13 347.863 120.365   4
  -5  -7  12 415.811 113.103   4
  -5  -7  12 294.574 76.0028   7
  -5   7  11 150.635 67.7594   2
  -5  -7  11 289.677 102.772   4
  -5  -7  11 228.013 77.9333   7
  -5   7  10 278.995 65.5649   2
  -5  -7  10 169.689 70.9703   7
  -5  -7  10 403.497 111.082   4
  -5   7   9 3184.13 190.438   2
  -5  -7   9 3381.65 267.882   4
  -5  -7   9 3243.13 239.284   7
   5  -7  -9 3390.20 210.889   5
   5  -7  -8 477.196 91.7846   5
  -5   7   8 451.049 73.5838   2
  -5  -7   8 527.943 103.150   7
  -5  -7   8 549.758 122.730   4
  -5  -7   7 1520.05 169.652   7
  -5   7   7 1689.32 126.149   2
  -5  -7   7 1470.99 173.502   4
   5  -7  -7 1555.19 144.673   5
   5  -7  -6 6.60510 39.4962   5
  -5  -7   6 60.3828 58.0528   7
  -5  -7   6 148.741 72.0457   4
  -5   7   6 29.9048 26.3130   2
  -5   7   5 974.352 86.7556   2
  -5  -7   5 1255.81 148.330   4
  -5  -7   5 966.044 138.195   7
   5  -7  -5 1127.15 128.229   5
  -5  -7   4-66.4818 85.4584   7
  -5  -7   4 22.7456 44.0366   4
  -5  -7   3 565.399 116.783   7
  -5  -7   3 540.827 95.8350   4
  -5   7   3 397.286 51.4199   3
  -5  -7   2 2112.10 199.908   7
  -5  -7   2 2050.79 168.004   4
  -5  -7   1 2453.19 178.719   4
  -5  -7   1 2383.71 211.315   7
  -5  -7   0 4621.49 293.603   7
   5   7   1 656.687 108.166   6
  -5  -7  -1 580.874 119.862   7
  -5  -7  -2 11258.0 460.682   7
   5   7   2 11293.4 429.874   6
  -5  -7  -3 7056.94 370.326   7
   5   7   3 7231.40 354.781   6
  -5  -7  -4 3958.45 284.109   7
   5   7   4 4439.01 287.631   6
  -5  -7  -5 4703.82 308.337   7
   5   7   5 4658.89 297.488   6
  -5  -7  -6 3777.35 278.007   7
   5   7   6 3800.62 277.744   6
  -5  -7  -7 6996.21 379.917   7
   5   7   7 7717.07 399.694   6
  -5  -7  -8 762.726 139.173   7
   5   7   8 714.364 151.543   6
   5   7   9 2004.95 217.874   6
  -5  -7  -9 1921.78 204.782   7
  -5  -7 -10 215.286 82.9496   7
   5   7  10 358.004 101.739   6
  -5  -7 -11-19.4712 61.2204   7
   5   7  11 4.53055 68.7434   6
  -5  -7 -12 74.2885 52.2665   7
   5   7  12 56.5579 71.0955   6
  -5  -7 -13 563.761 128.847   7
   5   7  13 188.573 88.4637   6
  -5  -7 -14 1211.34 171.068   7
  -5  -9  11 417.664 133.175   4
  -5  -9  10-27.2942 61.7665   7
  -5  -9  10 168.407 96.8645   4
  -5  -9   9 1747.44 208.040   7
  -5  -9   9 1493.05 199.340   4
  -5  -9   8 607.154 131.505   7
  -5  -9   8 501.508 120.196   4
  -5  -9   7 155.390 94.0495   7
  -5  -9   7 285.122 107.847   4
  -5  -9   6 1804.30 212.340   7
  -5  -9   6 1839.50 203.731   4
  -5  -9   5 1002.29 147.854   4
  -5  -9   5 1329.60 186.287   7
  -5  -9   4 421.283 129.656   7
  -5  -9   4 368.131 99.8419   4
  -5  -9   3 1946.98 186.865   4
  -5  -9   3 2238.44 241.593   7
  -5  -9   2 237.308 85.9419   7
  -5  -9   1 1745.43 218.156   7
  -5  -9   0 961.449 175.573   7
  -5  -9  -1 645.366 142.074   7
  -5  -9  -2 2589.97 262.094   7
  -5  -9  -3 1435.94 207.534   7
  -5  -9  -4 4050.62 326.452   7
  -5  -9  -5 209.851 113.020   7
  -5  -9  -6-5.15357 71.5606   7
  -5  -9  -7 280.640 97.4188   7
   5   9   8-105.563 104.277   6
  -5  -9  -8-131.673 97.3111   7
  -5  -9  -9 149.458 88.3581   7
  -5  -9 -10 3.15121 78.7587   7
  -6   0  20 1297.12 186.236   4
  -6   0  19 71.8479 81.6046   4
  -6   0  18 750.654 136.424   4
  -6   0  17 120.520 80.1236   4
  -6   0  16 240.155 88.1745   4
  -6   0  15-4.80539 58.7580   4
  -6   0  14 4552.39 274.049   4
  -6   0  13 143.166 71.6718   4
  -6   0  12 20263.6 529.697   4
   6   0 -12 20348.5 310.598   6
  -6   0  11 61.9929 60.9857   4
  -6   0  11 60.5887 69.3546   2
   6   0 -11 50.1198 25.8613   6
  -6   0  10 25182.3 558.144   4
   6   0 -10 25693.5 333.415   6
  -6   0  10 24854.3 582.899   2
  -6   0   9 62.8050 55.9903   4
  -6   0   9 129.375 74.4506   2
   6   0  -9 9.03227 17.2273   6
   6   0  -8 11298.2 214.312   6
  -6   0   8 11762.0 371.272   2
  -6   0   7 65.5691 57.8086   2
   6   0  -7 26.2636 22.2453   6
  -6   0   6 87299.0 926.835   2
  -6   0   5-11.7377 52.8170   2
  -6   0   4 17239.6 385.531   2
   6   0  -4 17100.4 346.098   3
  -6   0   3-21.2946 34.8474   2
   6   0  -3 12.5002 31.3567   3
   6   0  -3 0.08556 29.3980   2
  -6   0   2 5300.22 204.422   2
   6   0  -2 5513.77 209.182   2
   6   0  -2 5085.61 187.876   3
   6   0  -1 43.2424 25.3888   3
   6   0  -1-29.3210 35.5980   2
  -6   0   1 41.2674 41.5604   2
   6   0   0 56985.9 615.230   5
   6   0   0 57125.8 656.785   2
   6   0   0 58707.1 646.791   3
  -6   0   0 57095.5 638.914   3
   6   0   1-7.31767 25.4865   5
  -6   0  -1 42.6992 39.9703   3
   6   0   1 30.4071 25.1971   2
   6   0   1 57.0717 35.0977   3
  -6   0  -2 42980.5 582.741   3
   6   0   2 43825.3 596.566   2
   6   0   2 43382.4 588.264   3
   6   0   2 43538.7 588.806   1
   6   0   2 42220.1 532.986   5
   6   0   3 5.77984 33.4759   1
   6   0   3 27.1391 30.9300   5
  -6   0  -3 23.3660 45.7213   3
  -6   0  -3 3.20015 28.5981   5
   6   0   3 14.8050 34.5754   3
  -6   0  -4 699.405 87.6312   3
  -6   0  -4 586.832 68.9688   5
  -6   0  -5 26.2119 36.1739   3
  -6   0  -5-27.3127 39.2695   1
  -6   0  -5 53.5523 33.3878   5
   6   0   5-13.7686 27.2167   7
   6   0   6 13860.3 336.518   7
  -6   0  -6 13622.3 377.819   1
  -6   0  -6 13310.5 370.855   3
  -6   0  -6 13724.9 332.742   5
  -6   0  -7 60.4334 46.5783   1
   6   0   7 16.6241 30.2724   7
  -6   0  -7-43.8085 51.5845   3
  -6   0  -8 134.946 64.3639   1
   6   0   8 105.976 33.2720   7
  -6   0  -8 143.346 67.4256   3
   6   0   9-31.0019 26.5686   7
  -6   0  -9 11.0687 58.4004   1
  -6   0  -9 109.463 67.1331   3
  -6   0 -10 20844.2 546.408   1
   6   0  10 21738.9 415.002   7
   6   0  10 21158.3 548.829   6
  -6   0 -10 21306.1 536.357   3
   6   0  11 0.19092 27.1555   7
  -6   0 -11-13.6691 69.6506   1
   6   0  11 79.9107 65.8760   6
  -6   0 -11 10.7902 47.9574   3
  -6   0 -12 45371.6 866.547   1
  -6   0 -12 45240.8 838.289   3
   6   0  12 44180.7 839.403   6
  -6   0 -13 244.656 123.115   1
   6   0  13 120.300 81.0712   6
  -6   0 -13 124.062 110.882   3
  -6   0 -14 27418.4 730.268   1
  -6   0 -14 28139.8 708.145   3
   6   0  14 26397.7 690.089   6
  -6   0 -15 10.5374 77.5867   1
   6   0  15 48.0324 79.9962   6
  -6   0 -15 220.867 103.301   3
  -6   0 -16 134.742 97.4568   1
   6   0  16 11.6620 55.8549   6
  -6   0 -16-123.576 65.0439   3
  -6   0 -17-34.4572 58.3860   1
   6   0  17 98.4418 87.6167   6
  -6   0 -17 11.6531 74.2955   3
  -6   0 -18 4070.12 323.035   1
  -6   0 -18 3694.53 294.407   3
   6   0  18 3712.07 293.794   6
   6   0  19 57.5785 62.7982   6
  -6   0 -19-101.066 88.7137   3
   6   0  20 150.132 84.9746   6
  -6   0 -20-33.8909 75.2516   3
   6   0  21 6.34459 73.6820   6
  -6  -2  20 96.8941 73.8541   4
  -6  -2  19 242.633 114.920   4
  -6  -2  18 1081.26 171.035   4
  -6  -2  17 933.481 155.811   4
  -6  -2  16 16.3510 64.5895   4
  -6  -2  15 364.201 101.996   4
  -6  -2  14 34.3245 59.3048   4
  -6  -2  13-3.94759 59.0927   4
  -6  -2  12-7.07861 39.7426   4
  -6   2  12 85.8275 59.2673   2
  -6  -2  12-24.5007 61.4229   2
  -6  -2  11 6071.59 307.952   4
   6   2 -11 5505.59 211.760   7
  -6   2  11 5468.67 284.379   2
  -6  -2  11 5701.24 289.830   2
   6   2 -10 1101.05 96.9749   7
  -6  -2  10 1148.33 134.153   4
  -6   2  10 1205.41 133.256   2
  -6  -2  10 1034.11 123.328   2
   6   2  -9 6299.51 230.797   7
  -6  -2   9 6324.03 301.062   4
  -6  -2   9 6315.61 284.140   2
  -6   2   9 6303.04 287.089   2
   6   2  -8 1689.53 122.424   7
  -6  -2   8 2014.88 171.564   4
  -6   2   8 1721.63 146.472   2
  -6  -2   8 1958.40 156.548   2
   6  -2  -8 1727.28 95.1547   3
   6   2  -7 27629.8 484.156   7
   6  -2  -7 27014.2 488.579   4
  -6  -2   7 27554.7 579.053   4
   6  -2  -7 27756.5 482.781   6
  -6   2   7 26313.7 532.908   2
  -6  -2   7 26455.7 530.772   2
   6  -2  -7 26045.5 363.592   3
   6   2  -6 54375.4 270.465   6
   6  -2  -6 54116.7 673.868   4
  -6  -2   6 54144.9 783.843   4
  -6   2   6 52872.4 721.704   2
  -6  -2   6 52951.5 723.297   2
   6  -2  -6 52222.4 506.311   3
   6   2  -6 55622.4 687.334   7
   6   2  -5 62626.9 728.345   7
  -6  -2   5 62209.2 813.407   4
  -6   2   5 59701.0 748.981   2
  -6  -2   5 60430.2 746.009   2
   6   2  -5 60884.8 405.888   6
   6  -2  -5 60661.1 546.154   3
   6   2  -4 44479.3 618.293   7
   6   2  -4 44002.5 408.784   6
  -6   2   4 44589.7 619.295   2
  -6  -2   4 44272.9 615.712   2
   6  -2  -4 44855.6 475.006   3
   6  -2  -3 4112.17 150.694   3
  -6   2   3 4209.26 188.686   2
  -6  -2   3 4132.10 187.601   2
   6   2  -3 4298.05 141.785   6
   6  -2  -3 4487.68 193.235   2
   6   2  -3 4399.08 190.960   2
  -6   2   3 4275.50 151.368   3
   6  -2  -2 66182.0 753.365   5
  -6   2   2 65397.9 716.890   2
  -6  -2   2 65342.3 712.075   2
   6  -2  -2 65457.6 717.540   2
   6   2  -2 68185.8 721.472   2
   6  -2  -2 66686.2 617.551   3
   6   2  -2 66447.5 595.753   6
  -6   2   2 66708.9 616.081   3
  -6  -2   1 8553.80 258.915   2
  -6   2   1 8615.53 261.932   2
   6   2  -1 9090.04 281.495   4
   6  -2  -1 9133.01 265.114   2
   6   2  -1 8858.70 259.046   2
   6   2  -1 9032.92 235.624   6
  -6   2   1 9132.77 237.696   3
   6  -2  -1 9207.26 281.245   5
   6   2   0 14045.9 312.902   6
  -6  -2   0 14187.6 361.204   7
   6  -2   0 14272.1 331.162   2
   6   2   0 14305.7 330.290   2
  -6   2   0 14024.1 304.664   3
   6  -2   0 13892.3 343.724   5
  -6  -2  -1 64604.5 768.073   7
   6  -2   1 64542.1 713.598   2
   6   2   1 65005.3 713.432   2
   6   2   1 63091.8 701.872   6
  -6   2  -1 63174.7 681.210   3
   6  -2   1 65038.4 707.426   1
   6  -2   1 63732.5 749.083   5
  -6  -2  -2 32539.9 549.719   7
   6   2   2 32615.5 514.159   2
   6  -2   2 32620.3 520.020   2
   6  -2   2 32515.2 517.857   1
   6   2   2 33012.8 512.963   1
   6   2   2 32186.1 522.294   6
  -6   2  -2 32712.2 510.643   3
   6  -2   2 31474.6 535.640   5
   6   2   2 32178.6 397.341   5
   6  -2   3 245.686 58.4527   5
   6   2   3 224.086 37.7392   5
  -6  -2  -3 283.186 64.8524   3
  -6  -2  -3 188.311 59.8697   7
   6   2   3 324.202 71.5023   6
  -6   2  -3 227.176 56.1848   3
  -6  -2  -4 26196.3 501.993   7
   6   2   4 26338.4 518.319   6
  -6   2  -4 27363.6 508.524   3
  -6  -2  -4 26365.8 503.523   3
   6   2   4 27099.8 362.486   5
  -6  -2  -5 87.0733 48.6521   1
  -6  -2  -5 137.438 41.9327   7
  -6  -2  -5 62.2015 39.8236   3
  -6   2  -5 29.3320 40.2077   1
   6   2   5 111.648 49.6472   6
  -6   2  -5 26.6763 45.0643   3
  -6  -2  -6 6355.96 184.723   5
  -6  -2  -6 6348.00 249.829   7
  -6   2  -6 6426.14 270.490   3
  -6   2  -6 6347.97 262.818   1
  -6  -2  -6 6615.73 261.697   1
   6   2   6 6743.94 283.384   6
  -6  -2  -6 6253.43 255.678   3
  -6   2  -7 6017.50 266.622   1
  -6  -2  -7 6191.08 265.444   1
   6   2   7 6401.22 285.813   6
  -6  -2  -7 6217.33 262.351   3
  -6  -2  -7 6439.01 195.560   5
  -6  -2  -8 60.5655 44.2248   3
  -6  -2  -8 64.3914 33.1411   5
  -6   2  -8 58.0417 53.4156   1
  -6  -2  -8 133.601 63.3151   1
   6   2   8-1.60537 48.5026   6
  -6   2  -9 7610.47 323.172   1
  -6  -2  -9 7680.89 319.865   1
   6   2   9 7707.91 336.651   6
  -6  -2  -9 7631.02 307.119   3
  -6  -2  -9 7532.46 234.115   5
  -6  -2 -10 15.3052 49.3978   3
  -6  -2 -10 87.3134 38.2097   5
  -6   2 -10 25.9768 51.2279   1
  -6  -2 -10 39.4573 53.4953   1
   6   2  10 72.9868 57.4679   6
  -6  -2 -11 752.241 105.526   3
  -6  -2 -11 808.359 120.261   1
   6   2  11 620.236 108.952   6
  -6   2 -11 814.369 122.090   1
  -6  -2 -12 463.798 87.0614   3
  -6   2 -12 418.844 103.884   1
  -6  -2 -12 456.767 93.7261   1
   6   2  12 327.928 78.0422   6
  -6  -2 -13 206.031 66.5784   3
  -6   2 -13 276.106 78.9089   1
  -6  -2 -13 385.935 99.1042   1
   6   2  13 174.355 80.5073   6
  -6  -2 -14-100.724 68.4056   3
  -6   2 -14 207.898 87.1674   1
   6   2  14 172.063 80.8662   6
  -6  -2 -14-9.36704 77.6386   1
  -6  -2 -15-198.731 89.8608   3
  -6   2 -15-67.1442 63.2033   1
  -6  -2 -15-25.3661 62.5207   1
   6   2  15-115.352 82.2616   6
   6  -2  15 23.2197 57.0877   6
  -6  -2 -16-34.5157 65.7601   3
  -6   2 -16 77.2940 69.1695   1
  -6  -2 -16-9.51040 62.6528   1
   6   2  16-3.31459 60.0529   6
   6  -2  16 25.8653 63.9824   6
  -6  -2 -17 1237.59 161.049   3
  -6   2 -17 1475.29 194.759   1
  -6  -2 -17 1331.76 192.880   1
   6   2  17 894.926 150.276   6
   6  -2  17 1429.35 182.503   6
  -6   2 -17 1235.42 182.069   3
  -6  -2 -18 157.732 84.0079   3
   6   2  18 242.736 105.449   6
  -6   2 -18 139.152 64.9589   1
  -6  -2 -18 186.460 93.7909   1
   6  -2  18 38.5483 60.6339   6
  -6   2 -18 319.557 114.390   3
   6   2  19 423.957 121.500   6
   6  -2  19 335.242 105.863   6
  -6   2 -19 292.440 117.966   3
   6   2  20 232.796 97.3246   6
  -6   4  19 664.848 146.782   2
  -6  -4  19 415.364 132.762   2
  -6  -4  18 55.9931 84.7619   4
  -6   4  18 81.0768 82.5350   2
  -6  -4  18 104.587 72.9248   2
  -6  -4  17 283.506 103.704   4
  -6   4  17 272.239 102.504   2
  -6  -4  17 187.528 94.6200   2
  -6  -4  16 164.978 89.4539   4
  -6   4  16 63.9417 77.2970   2
  -6  -4  16 141.631 71.0972   2
  -6  -4  15 1166.68 183.262   4
  -6   4  15 1149.78 164.190   2
  -6  -4  15 913.927 133.534   2
  -6  -4  14 386.341 114.769   4
  -6   4  14 451.219 100.945   2
  -6  -4  14 312.384 90.8158   2
  -6  -4  13 11.9863 64.0659   4
  -6   4  13-1.14516 48.1268   2
  -6  -4  13 49.9512 67.5393   2
  -6  -4  12 1063.87 149.346   4
  -6   4  12 948.863 129.512   2
  -6  -4  12 747.756 121.344   2
  -6   4  11 353.332 87.4863   2
  -6  -4  11 591.315 117.479   4
  -6  -4  11 324.085 84.5393   2
   6  -4 -10 5902.01 223.571   4
  -6  -4  10 6269.19 292.592   2
  -6   4  10 5945.23 289.967   2
  -6  -4  10 6347.76 338.949   4
   6  -4  -9 222.542 45.9030   4
  -6   4   9 280.631 79.3619   2
  -6  -4   9 148.200 80.6532   4
  -6  -4   9 146.418 62.3225   2
  -6  -4   8 18518.0 456.910   7
   6  -4  -8 17877.4 378.098   4
  -6  -4   8 18623.6 537.416   4
  -6   4   8 18409.0 463.517   2
  -6  -4   8 18801.0 462.360   2
  -6  -4   7 2511.95 165.950   2
  -6  -4   7 2622.11 176.582   7
  -6  -4   7 2529.60 198.589   4
   6  -4  -7 2578.81 143.657   4
  -6   4   7 2597.96 173.625   2
   6  -4  -6 4116.83 215.548   5
  -6  -4   6 4125.49 219.912   7
  -6  -4   6 4300.55 245.393   4
  -6   4   6 3721.02 195.917   2
  -6  -4   6 3935.84 196.821   2
   6  -4  -5 2862.05 178.819   5
  -6  -4   5 2384.21 167.426   7
  -6  -4   5 2768.52 192.824   4
  -6   4   5 2601.29 156.877   2
  -6  -4   5 2486.37 153.384   2
  -6  -4   4 1934.28 151.921   7
  -6  -4   4 1937.02 159.380   4
  -6   4   4 1844.23 128.539   2
  -6  -4   4 1790.93 124.360   2
   6   4  -4 1889.10 108.971   6
  -6  -4   4 1993.59 110.161   6
  -6   4   4 1752.78 86.0368   3
   6  -4  -4 1744.30 139.850   5
  -6  -4   3 6007.66 222.362   2
  -6   4   3 6100.50 227.039   2
  -6  -4   3 6229.68 265.011   4
   6   4  -3 6316.92 207.715   6
  -6  -4   3 6468.42 209.656   6
  -6   4   3 6269.57 174.772   3
   6  -4  -3 6246.87 228.672   2
   6   4  -3 6576.07 230.348   2
  -6  -4   3 6250.75 267.249   7
   6  -4  -3 6343.15 260.259   5
  -6  -4   2 553.208 89.5612   7
   6  -4  -2 543.162 86.0508   5
   6  -4  -2 472.787 65.4110   2
   6   4  -2 464.971 65.1565   2
  -6   4   2 542.939 60.1472   3
   6   4  -2 533.939 68.3953   6
  -6  -4   2 428.818 60.3460   2
  -6   4   2 504.385 67.8141   2
  -6  -4   2 502.301 67.6641   6
   6   4  -1 1769.97 123.652   6
   6  -4  -1 1679.19 116.124   2
   6   4  -1 1680.03 114.323   2
  -6   4   1 1824.10 110.830   3
  -6  -4   1 1686.70 120.764   6
  -6  -4   1 1659.90 142.902   7
   6  -4  -1 1579.63 134.463   5
   6  -4   0 555.040 88.5218   5
   6  -4   0 450.396 63.0991   2
   6   4   0 534.669 67.4867   2
   6  -4   0 508.774 63.1548   1
   6   4   0 527.131 73.4210   6
  -6   4   0 626.636 74.5044   3
  -6  -4   0 525.728 91.3774   7
  -6  -4  -1 8021.63 315.528   7
   6  -4   1 8218.09 257.040   1
   6   4   1 8056.40 249.113   1
   6  -4   1 7881.80 250.647   2
   6   4   1 8299.14 255.238   2
  -6   4  -1 7902.23 256.205   3
   6   4   1 8039.10 286.137   6
   6  -4   1 8122.12 307.554   5
   6  -4   2 21721.3 422.834   1
   6   4   2 22169.2 418.319   1
   6   4   2 21681.4 487.624   6
  -6  -4  -2 21685.0 514.569   7
   6   4   2 22203.3 440.448   4
   6  -4   2 22457.0 432.125   2
   6   4   2 22077.3 422.496   2
  -6  -4  -3 21797.4 520.286   7
   6   4   3 21297.9 425.549   4
   6   4   3 21646.2 502.172   6
   6   4   3 21201.4 225.350   5
   6   4   4 11857.7 388.710   6
  -6  -4  -4 12007.2 391.132   7
   6   4   4 12741.5 323.505   4
  -6  -4  -5 5567.63 271.598   7
   6   4   5 5113.00 203.010   4
   6   4   5 5051.94 261.240   6
  -6  -4  -6 312.379 77.9929   7
   6   4   6 280.768 79.2900   6
  -6  -4  -7 10612.8 379.258   7
  -6   4  -7 10729.1 354.260   1
  -6  -4  -7 10640.6 347.542   1
   6   4   7 10286.0 397.545   6
  -6  -4  -8 5474.29 278.297   7
  -6   4  -8 5513.55 266.784   1
   6   4   8 5641.93 307.439   6
  -6  -4  -8 5544.30 263.345   1
  -6  -4  -9 5120.14 266.485   7
  -6   4  -9 4932.86 264.216   1
  -6  -4  -9 5176.14 263.196   1
   6   4   9 5061.96 300.702   6
  -6  -4  -9 5316.18 261.933   3
  -6  -4 -10 131.250 63.6214   3
  -6   4 -10 115.929 66.2787   1
  -6  -4 -10 231.110 87.3363   1
   6   4  10 86.2964 71.1459   6
  -6  -4 -10 98.0202 61.3934   7
  -6  -4 -11 30259.1 654.781   7
  -6   4 -11 31413.1 706.315   1
  -6  -4 -11 30026.9 689.718   1
   6   4  11 29792.3 756.145   6
  -6  -4 -11 30014.0 644.323   3
  -6  -4 -12 3624.79 231.273   7
  -6  -4 -12 3988.11 264.812   1
  -6   4 -12 3756.54 261.370   1
   6   4  12 3889.70 286.150   6
  -6  -4 -12 4116.48 248.369   3
  -6  -4 -13 673.262 116.357   3
   6   4  13 614.603 130.912   6
  -6   4 -13 619.564 114.251   1
  -6  -4 -13 631.780 123.935   1
  -6  -4 -13 429.251 85.6445   7
  -6   4 -14 1971.52 207.679   1
  -6  -4 -14 1993.22 202.264   1
  -6  -4 -14 1783.51 163.402   7
   6   4  14 1923.28 213.260   6
  -6  -4 -14 1714.88 165.547   3
  -6  -4 -15 671.302 109.612   3
  -6   4 -15 500.480 121.715   1
   6   4  15 488.255 121.918   6
  -6  -4 -15 389.640 119.015   1
  -6   4 -16 357.887 109.886   1
  -6  -4 -16 309.842 98.6225   1
   6   4  16 289.898 101.277   6
  -6   4 -17 456.093 128.069   1
  -6  -4 -17 441.628 123.820   1
   6   4  17 519.355 136.299   6
  -6   4 -18 636.167 147.105   1
  -6  -4 -18 829.385 166.834   1
   6   4  18 676.006 156.134   6
  -6   6  18 329.797 110.395   2
  -6   6  17 70.8753 76.1528   2
  -6  -6  17 38.0129 56.4425   2
  -6   6  16 254.911 103.162   2
  -6  -6  16 198.564 96.5495   2
  -6  -6  15 1148.83 190.724   4
  -6  -6  15 1051.45 156.509   2
  -6   6  15 1065.12 154.991   2
  -6  -6  14 770.807 164.747   4
  -6   6  14 838.604 137.075   2
  -6  -6  14 673.864 124.654   2
  -6  -6  13 157.575 91.3860   4
  -6   6  13-8.74620 51.8165   2
  -6  -6  13 39.2700 48.8345   2
  -6  -6  12 52.8675 48.0740   7
   6  -6 -12 114.963 67.9930   5
  -6   6  12-9.66770 48.8368   2
  -6  -6  12 30.9463 45.2185   2
  -6  -6  12 58.6424 67.0574   4
   6  -6 -11 150.753 76.6281   5
  -6   6  11-29.8827 47.4915   2
  -6  -6  11-9.82067 40.6269   2
  -6  -6  11 24.9292 52.4639   7
   6  -6 -10 937.740 123.148   5
  -6   6  10 835.072 112.360   2
  -6  -6  10 936.854 115.621   2
  -6  -6  10 853.920 145.693   4
  -6  -6  10 987.430 126.468   7
  -6  -6   9 2404.55 194.779   7
  -6  -6   9 2605.11 230.256   4
  -6   6   9 2599.07 183.741   2
  -6  -6   9 2678.71 187.228   2
   6  -6  -9 2473.21 190.683   5
  -6  -6   8 424.848 94.6719   7
   6  -6  -8 410.859 90.1612   5
  -6   6   8 518.864 87.0931   2
  -6  -6   8 534.547 85.3670   2
  -6  -6   8 333.601 102.694   4
  -6  -6   7 16584.9 507.256   7
  -6  -6   7 17549.0 556.197   4
  -6   6   7 16540.1 420.907   2
  -6  -6   7 16635.0 414.975   2
   6  -6  -7 17324.8 477.606   5
  -6  -6   6 9501.57 300.829   2
  -6  -6   6 9815.53 407.591   4
  -6   6   6 9258.98 300.180   2
  -6  -6   6 8832.11 372.070   7
   6  -6  -6 9334.82 354.178   5
  -6  -6   5 2408.18 199.995   7
  -6  -6   5 2500.81 203.490   4
  -6  -6   5 2361.24 145.625   2
  -6   6   5 2113.25 139.454   2
   6  -6  -5 2418.09 182.402   5
  -6  -6   4 5122.96 205.913   2
  -6   6   4 5163.91 210.869   2
  -6  -6   4 5149.77 284.940   7
  -6  -6   4 5150.95 275.167   4
  -6   6   4 5035.29 141.539   3
   6  -6  -4 5421.59 265.613   5
   6  -6  -3 240.923 79.1381   5
  -6  -6   3 233.301 82.5726   7
  -6  -6   3 276.653 80.1407   4
  -6   6   3 248.209 45.3496   3
   6  -6  -2 695.103 111.791   5
   6  -6  -2 476.033 58.6568   1
   6   6  -2 528.425 84.4063   6
  -6   6   2 637.238 70.9664   3
  -6  -6   1 4778.21 280.141   7
   6   6  -1 4869.19 183.851   1
   6   6  -1 4733.91 240.755   6
  -6   6   1 4843.38 197.563   3
   6  -6  -1 4810.08 187.922   1
   6  -6   0 3633.04 163.337   1
   6   6   0 3475.30 156.507   1
  -6  -6   0 3511.47 247.728   7
   6   6   0 3704.51 221.930   6
   6   6   0 3592.96 160.953   2
  -6  -6  -1 9487.06 400.859   7
   6   6   1 9407.07 260.087   2
   6   6   1 9807.97 365.877   6
   6  -6   1 9450.97 268.238   1
   6   6   1 9199.73 253.721   1
   6   6   2 548.864 70.3587   2
  -6  -6  -2 686.550 132.032   7
   6   6   2 823.824 127.927   6
   6   6   3 21337.0 568.495   6
  -6  -6  -3 21455.1 605.979   7
  -6  -6  -4 2159.01 202.279   7
   6   6   4 2116.50 195.385   6
  -6  -6  -5 98.5972 76.9733   7
   6   6   5 69.7423 61.0824   6
  -6  -6  -6 52.7574 58.3820   7
   6   6   6 15.4504 54.0763   6
  -6  -6  -7 1629.04 173.608   7
   6   6   7 1808.55 190.013   6
  -6  -6  -8 780.815 122.281   7
   6   6   8 756.880 135.597   6
  -6  -6  -9 207.121 75.9736   7
   6   6   9 358.523 98.2179   6
  -6  -6 -10 79.9498 55.5145   1
  -6  -6 -10 61.1704 59.6761   7
  -6   6 -10 12.5778 47.1742   1
   6   6  10 82.5283 73.6750   6
  -6  -6 -11 429.673 103.912   7
  -6   6 -11 494.619 103.246   1
   6   6  11 494.602 121.936   6
  -6  -6 -11 414.162 88.4663   1
  -6  -6 -12 1561.65 181.894   7
  -6   6 -12 1394.80 161.975   1
  -6  -6 -12 1379.24 160.449   1
   6   6  12 1078.72 178.452   6
  -6  -6 -13 70.4848 64.6840   1
   6   6  13 84.5300 83.5855   6
  -6  -6 -13 92.9664 71.1748   7
  -6   6 -13-6.25315 50.8574   1
  -6  -6 -14-6.58978 51.0374   7
  -6   6 -14-5.62353 61.6384   1
   6   6  14 125.257 106.699   6
  -6   6 -15-0.87038 66.8631   1
   6   6  15 136.357 94.8002   6
  -6   6 -16-84.1894 68.5761   1
  -6   6 -17 662.403 144.839   1
  -6  -8  12 569.805 173.354   4
  -6  -8  11 918.573 171.177   4
  -6  -8  11 780.738 134.714   7
  -6  -8  10 2140.26 213.777   7
  -6  -8  10 2958.72 277.304   4
  -6  -8   9 793.155 134.088   7
  -6  -8   9 1104.99 177.020   4
  -6  -8   8 826.773 149.266   4
  -6  -8   8 866.907 142.088   7
   6  -8  -7 37.7007 51.3199   5
  -6  -8   7 95.3312 73.8263   4
  -6  -8   7-1.95543 69.8678   7
  -6  -8   6 304.974 96.3436   7
  -6  -8   6 131.462 75.1247   4
  -6  -8   5 895.515 141.048   7
  -6  -8   5 740.262 124.629   4
  -6  -8   4 1554.21 170.211   4
  -6  -8   4 1215.42 175.098   7
  -6  -8   3 2581.29 244.557   7
  -6  -8   3 2785.62 217.358   4
  -6  -8   2 14.4225 56.4063   7
  -6  -8   1 1471.32 190.882   7
  -6  -8   0 948.865 151.950   7
  -6  -8  -1 301.003 107.148   7
  -6  -8  -2 568.354 126.412   7
   6   8   2 522.037 117.627   6
  -6  -8  -3 305.338 105.830   7
   6   8   3 292.885 95.2342   6
  -6  -8  -4 796.278 139.755   7
   6   8   4 1158.61 168.556   6
  -6  -8  -5 392.431 112.443   7
   6   8   5 413.525 121.104   6
  -6  -8  -6 623.772 132.293   7
   6   8   6 668.009 136.780   6
  -6  -8  -7 697.113 144.401   7
   6   8   7 470.033 126.633   6
  -6  -8  -8 198.202 99.3577   7
   6   8   8 90.7644 76.1879   6
  -6  -8  -9 631.678 138.172   7
   6   8   9 776.369 165.556   6
  -6  -8 -10 800.796 153.875   7
   6   8  10 875.223 175.836   6
  -6  -8 -11 632.126 139.558   7
  -6  -8 -12 156.675 96.2533   7
  -6  -8 -13 4576.37 348.222   7
  -6  -8 -14 1055.08 184.378   7
  -6 -10   8 1373.32 196.226   4
  -7  -1  21 519.635 128.935   4
  -7  -1  20 1365.51 199.207   4
  -7  -1  19 214.812 99.9384   4
  -7   1  19 115.403 91.1242   2
  -7  -1  19 126.078 96.1087   2
  -7  -1  18 27.6385 65.8235   4
  -7   1  18 136.393 112.780   2
  -7  -1  18 90.1236 96.8623   2
  -7  -1  17 1268.63 175.578   4
  -7   1  17 1046.41 177.921   2
  -7  -1  17 889.429 162.234   2
  -7  -1  16 158.736 91.3394   4
  -7   1  16 137.267 72.0580   2
  -7  -1  16 243.394 96.3071   2
  -7  -1  15 3155.64 252.266   4
  -7   1  15 3286.77 267.256   2
  -7  -1  15 2780.15 247.242   2
  -7  -1  14 3714.16 266.105   4
  -7   1  14 3553.10 264.473   2
  -7  -1  14 3378.91 258.958   2
  -7  -1  13 301.528 92.5773   4
  -7   1  13 323.321 101.058   2
  -7  -1  13 311.299 98.1907   2
  -7  -1  12 346.006 83.2027   4
  -7   1  12 423.305 108.867   2
  -7  -1  12 293.057 93.8982   2
  -7  -1  11 4952.13 279.575   4
   7  -1 -11 4399.96 181.794   6
  -7   1  11 4611.16 271.028   2
  -7  -1  11 4470.35 269.571   2
  -7  -1  10 1764.83 167.672   4
   7  -1 -10 1945.95 119.424   6
  -7   1  10 2009.48 175.159   2
  -7  -1  10 2232.62 184.015   2
  -7  -1   9 6402.27 298.072   4
   7  -1  -9 6867.67 219.990   6
  -7   1   9 6718.17 305.201   2
  -7  -1   9 6731.18 305.682   2
  -7   1   8 170.836 53.2212   2
  -7  -1   8 200.905 67.9053   2
   7  -1  -8 228.017 48.4111   6
   7   1  -8 202.346 23.7731   6
   7  -1  -7 371.707 63.7783   3
  -7   1   7 361.884 76.5683   2
  -7  -1   7 268.927 65.2418   2
   7  -1  -6 626.035 70.8196   3
  -7   1   6 571.464 83.4048   2
  -7  -1   6 671.323 88.9629   2
  -7   1   5 2437.40 161.239   2
  -7  -1   5 2257.73 154.461   2
   7  -1  -5 2346.95 132.766   3
  -7   1   4 16785.8 409.958   2
  -7  -1   4 17585.4 416.272   2
   7  -1  -4 17400.9 353.108   3
  -7   1   3 3279.45 179.188   2
  -7  -1   3 3453.44 183.644   2
   7  -1  -3 3421.89 160.156   3
  -7  -1   2 8784.39 284.505   2
  -7   1   2 9009.30 290.864   2
   7  -1  -2 8903.14 256.605   3
  -7   1   2 8877.73 256.860   3
   7  -1  -1 20190.7 423.685   5
  -7  -1   1 19895.0 426.508   2
  -7   1   1 19102.3 420.033   2
   7  -1  -1 20161.3 395.981   3
  -7   1   1 20244.7 395.614   3
   7  -1   0 1222.16 102.825   3
  -7   1   0 1325.42 106.188   3
   7  -1   0 1098.28 103.805   5
   7   1   1 13277.7 304.837   5
  -7   1  -1 12905.8 332.176   3
  -7  -1  -1 12667.4 347.627   3
   7  -1   1 12695.1 337.364   5
  -7   1  -2 37595.6 584.015   3
  -7  -1  -2 38128.5 602.880   3
   7  -1   2 37649.6 582.049   5
   7   1   2 37538.7 508.068   5
  -7   1  -3 4290.40 204.889   3
  -7  -1  -3 4210.27 211.638   3
   7  -1   3 4252.25 200.300   5
   7   1   3 4110.47 170.435   5
  -7   1  -4 15136.5 394.831   3
  -7  -1  -4 15334.0 401.445   3
   7  -1   4 14648.2 375.065   5
   7   1   4 14620.4 324.542   5
  -7  -1  -5 959.971 88.5777   5
  -7  -1  -5 914.289 107.061   3
  -7   1  -5 797.382 101.419   3
  -7  -1  -6 547.967 94.4643   3
  -7   1  -6 378.253 72.6406   1
  -7  -1  -6 614.945 73.8091   5
  -7  -1  -6 537.341 89.3473   1
   7   1   6 722.979 105.804   6
  -7   1  -6 687.785 100.242   3
  -7   1  -7 14617.3 428.372   1
  -7   1  -7 14225.8 427.592   3
  -7  -1  -7 14117.5 421.728   1
   7   1   7 13868.7 430.929   6
  -7  -1  -7 14344.3 419.147   3
  -7  -1  -8 542.902 94.7326   3
   7   1   8 400.520 82.8682   6
  -7   1  -8 613.830 99.9599   1
  -7   1  -8 791.964 114.756   3
  -7  -1  -8 522.077 95.5905   1
  -7   1  -9 2921.18 210.590   1
  -7  -1  -9 3342.83 224.829   1
  -7   1  -9 3284.00 220.556   3
   7   1   9 2991.58 217.208   6
  -7  -1  -9 3164.93 216.196   3
  -7   1 -10 6067.72 313.751   1
  -7  -1 -10 6020.60 310.835   1
  -7   1 -10 5998.17 308.329   3
   7   1  10 6057.84 313.602   6
  -7  -1 -10 6362.97 307.446   3
  -7   1 -11 4667.70 283.104   1
  -7  -1 -11 4654.19 279.597   1
  -7   1 -11 3930.53 258.088   3
   7   1  11 4416.46 278.887   6
  -7  -1 -11 4445.03 264.740   3
  -7  -1 -12 9327.70 411.049   1
  -7   1 -12 9493.81 413.377   1
  -7   1 -12 9295.32 407.420   3
   7   1  12 9500.50 414.102   6
  -7  -1 -12 9067.65 387.784   3
  -7   1 -13 11830.4 479.087   1
  -7  -1 -13 11848.1 474.610   1
  -7   1 -13 11365.4 461.598   3
   7   1  13 11633.0 471.713   6
   7  -1  13 11147.2 449.449   6
  -7  -1 -13 10717.4 431.977   3
  -7  -1 -14 532.807 109.005   3
  -7   1 -14 481.916 116.128   1
  -7  -1 -14 506.155 110.960   1
   7   1  14 640.407 126.411   6
   7  -1  14 478.244 104.071   6
  -7   1 -14 605.650 129.234   3
  -7  -1 -15 213.893 80.5924   3
  -7   1 -15 357.527 111.736   1
  -7  -1 -15 196.451 90.1483   1
   7   1  15 164.047 83.1807   6
   7  -1  15 149.110 80.5543   6
  -7   1 -15 135.454 97.0150   3
  -7  -1 -16 200.757 91.6002   3
  -7   1 -16 6.82142 62.3849   1
  -7  -1 -16 181.893 107.935   1
   7  -1  16 110.822 73.6880   6
  -7   1 -16 161.232 79.5785   3
   7   1  16 2.25933 61.4657   6
  -7  -1 -17 125.061 83.4464   3
  -7   1 -17 135.697 77.2428   1
  -7  -1 -17 107.196 86.5459   1
   7   1  17 159.884 82.5169   6
   7  -1  17 197.901 88.4157   6
  -7   1 -17 201.040 100.116   3
  -7  -1 -18 57.9173 86.6559   3
  -7   1 -18 169.152 77.1742   1
  -7  -1 -18 53.5340 82.1965   1
   7   1  18 128.323 78.4214   6
   7  -1  18-38.6136 70.5718   6
  -7   1 -18 125.393 84.7738   3
  -7  -1 -19-93.3774 84.6687   3
   7   1  19-90.7964 80.3308   6
   7  -1  19 52.9640 79.6172   6
  -7   1 -19 16.1954 81.1156   3
  -7  -1 -20 164.217 89.6775   3
   7  -1  20-2.48917 62.2083   6
  -7  -3  19 588.893 148.183   4
  -7   3  19 107.216 93.0314   2
  -7  -3  19 507.249 143.591   2
  -7  -3  18 1214.98 196.189   4
  -7   3  18 1308.31 198.632   2
  -7  -3  18 1624.27 215.184   2
  -7  -3  17 548.842 125.830   4
  -7   3  17 566.690 132.095   2
  -7  -3  17 514.516 126.091   2
  -7  -3  16 895.382 155.355   4
  -7   3  16 632.720 137.952   2
  -7  -3  16 978.955 170.003   2
  -7  -3  15 64.7862 68.8109   4
  -7   3  15 65.4971 74.7980   2
  -7  -3  15 3.16232 61.0556   2
  -7  -3  14 2927.46 256.286   4
  -7   3  14 3454.14 260.834   2
  -7  -3  14 3326.84 256.672   2
  -7  -3  13 41.3649 64.2123   4
  -7   3  13-22.0937 60.6938   2
  -7  -3  13 120.739 69.4118   2
  -7  -3  12 3206.89 252.131   4
  -7   3  12 2902.31 225.444   2
  -7  -3  12 3269.88 240.635   2
  -7  -3  11 1389.46 169.353   4
  -7  -3  11 1387.26 155.780   2
  -7   3  11 1209.79 143.783   2
  -7   3  10 929.414 129.981   2
  -7  -3  10 825.842 122.581   2
  -7  -3   9 8201.94 367.655   4
  -7   3   9 8693.80 343.826   2
  -7  -3   9 8287.35 333.533   2
   7  -3  -9 7588.11 182.041   3
  -7   3   8 22887.4 534.695   2
  -7  -3   8 23297.0 591.682   4
  -7  -3   8 22810.1 531.368   2
   7  -3  -8 21956.6 314.855   3
  -7  -3   7 7378.44 328.763   4
  -7   3   7 7214.02 296.252   2
  -7  -3   7 6555.36 282.339   2
   7  -3  -7 6610.34 175.079   3
  -7   3   6 50.4404 53.3353   2
  -7  -3   6 98.7212 60.1611   2
  -7  -3   6 105.703 70.2364   4
   7   3  -6 13.9595 15.9850   6
   7  -3  -6 12.5805 19.1550   3
  -7   3   5 3293.16 191.491   2
  -7  -3   5 3461.67 192.283   2
   7   3  -5 3287.62 119.664   6
   7  -3  -5 3340.15 131.338   3
   7  -3  -4 6040.86 260.911   5
  -7   3   4 6180.07 248.938   2
  -7  -3   4 5974.41 242.659   2
   7   3  -4 5918.35 179.028   6
   7  -3  -3 1559.25 138.528   5
  -7  -3   3 1708.63 144.965   7
  -7   3   3 1343.94 116.254   2
  -7  -3   3 1498.35 121.907   2
   7   3  -3 1620.82 102.129   6
  -7   3   3 1511.11 98.9555   3
  -7  -3   2 31700.8 601.530   7
  -7  -3   2 31472.0 537.415   2
  -7   3   2 30862.2 538.049   2
   7   3  -2 31772.6 474.985   6
  -7   3   2 30930.6 459.483   3
   7  -3  -2 31873.2 583.581   5
  -7  -3   1 14065.0 402.528   7
   7   3  -1 13996.4 332.976   6
  -7   3   1 14134.4 324.557   3
   7  -3  -1 14562.0 398.055   5
  -7   3   0 321.187 59.2241   3
  -7  -3   0 453.828 86.3352   7
   7  -3   0 249.563 64.0435   5
   7   3   0 227.051 55.4763   6
  -7  -3  -1 7540.17 301.787   7
   7   3   1 8142.29 284.960   6
  -7   3  -1 8086.36 267.811   3
   7  -3   1 7977.77 301.541   5
   7   3   2 25998.6 371.225   5
  -7  -3  -2 25480.3 553.745   7
   7   3   2 26151.3 522.209   6
  -7   3  -2 26409.7 502.404   3
   7  -3   2 25157.2 540.524   5
   7   3   3 437.792 50.3860   5
  -7  -3  -3 461.530 85.8811   7
   7   3   3 506.212 89.6933   6
  -7   3  -3 482.748 79.6500   3
  -7  -3  -4 6870.36 291.678   7
   7   3   4 6859.89 292.450   6
  -7   3  -4 7096.69 282.129   3
   7   3   4 6845.34 180.825   5
  -7  -3  -5 202.924 63.9575   3
  -7  -3  -5 434.462 88.8564   7
   7   3   5 313.202 76.1344   6
  -7   3  -5 330.463 82.5979   3
  -7  -3  -6 21833.9 523.587   7
  -7   3  -6 21488.7 524.717   3
   7   3   6 21634.8 547.246   6
  -7  -3  -6 21652.2 512.660   3
  -7  -3  -7 2147.00 169.336   7
   7   3   7 2124.74 182.799   6
  -7   3  -7 1804.31 156.425   1
  -7  -3  -7 2034.30 167.440   3
  -7  -3  -7 2161.45 167.929   1
  -7  -3  -8 20333.6 511.463   7
   7   3   8 18993.8 552.407   6
  -7   3  -8 20406.6 528.959   1
  -7  -3  -8 19863.0 516.566   1
  -7  -3  -8 20156.9 514.087   3
  -7  -3  -9 5808.76 277.713   7
  -7   3  -9 5713.05 293.713   1
  -7  -3  -9 6082.02 299.843   1
   7   3   9 5363.37 303.139   6
  -7  -3  -9 6124.56 293.878   3
  -7   3 -10 1480.18 160.835   1
  -7  -3 -10 1524.46 164.703   1
  -7  -3 -10 1774.24 171.878   3
   7   3  10 1437.09 169.702   6
  -7  -3 -11 621.290 110.061   3
  -7   3 -11 800.742 129.941   1
  -7  -3 -11 820.138 132.507   1
   7   3  11 600.247 119.667   6
  -7  -3 -12 11417.3 452.471   1
  -7   3 -12 10964.4 449.589   1
   7   3  12 11237.1 475.720   6
  -7  -3 -12 11652.8 430.761   3
  -7   3 -13 2346.06 219.937   1
  -7  -3 -13 2365.15 218.010   1
   7   3  13 2084.18 215.048   6
  -7  -3 -13 2263.40 198.062   3
  -7  -3 -14 611.908 121.049   3
   7   3  14 408.451 114.393   6
  -7   3 -14 438.699 112.002   1
  -7  -3 -14 401.321 103.740   1
  -7  -3 -15 461.172 114.442   3
   7   3  15 394.590 119.030   6
  -7   3 -15 309.471 108.732   1
  -7  -3 -15 452.078 112.907   1
  -7  -3 -16 168.372 71.0940   3
   7   3  16 268.526 98.1662   6
  -7   3 -16 136.230 81.0485   1
  -7  -3 -16 395.423 127.842   1
  -7  -3 -17-42.5326 59.1377   3
   7   3  17 87.4500 79.2686   6
  -7   3 -17 120.042 95.4446   1
   7  -3  17 182.671 85.5362   6
  -7  -3 -17 61.5047 80.9247   1
   7   3  18 595.807 139.904   6
  -7  -3 -18 940.862 179.205   1
   7  -3  18 691.681 138.442   6
   7  -3  19 97.0319 69.7131   6
  -7   5  18 220.324 101.341   2
  -7  -5  18 166.539 93.3652   2
  -7   5  17 600.847 139.542   2
  -7  -5  17 538.547 136.619   2
  -7  -5  16 1138.90 191.650   4
  -7   5  16 1276.89 180.806   2
  -7  -5  16 1319.68 182.781   2
  -7  -5  15 89.1393 91.8075   4
  -7   5  15 4.02851 61.1317   2
  -7  -5  15 10.6595 64.5945   2
  -7  -5  14 581.401 144.242   4
  -7   5  14 349.961 101.539   2
  -7  -5  14 414.785 98.3009   2
  -7   5  13 342.650 91.7672   2
  -7  -5  13 235.195 76.0164   2
  -7  -5  13 312.821 112.999   4
  -7  -5  12 1324.80 181.055   4
  -7   5  12 1420.07 163.935   2
  -7  -5  12 1387.74 159.723   2
  -7   5  11 65.5343 59.4600   2
  -7  -5  11 68.0195 57.5385   2
  -7  -5  11 27.5978 71.7286   4
  -7  -5  10 5895.01 346.129   4
  -7   5  10 5347.71 287.480   2
  -7  -5  10 6092.17 299.100   2
   7  -5  -9 6508.26 309.031   5
  -7  -5   9 6442.30 305.313   7
  -7  -5   9 6667.90 358.538   4
  -7   5   9 6289.96 297.876   2
  -7  -5   9 6497.89 298.846   2
   7  -5  -8 3986.46 240.162   5
  -7  -5   8 3766.43 268.474   4
  -7   5   8 3949.96 224.162   2
  -7  -5   8 4265.45 234.680   2
  -7  -5   8 3957.61 239.280   7
  -7  -5   7 746.482 117.723   7
  -7   5   7 609.067 88.2205   2
   7  -5  -7 641.835 100.628   5
  -7  -5   7 656.826 99.2127   2
  -7  -5   7 723.142 122.234   4
  -7  -5   6 1567.63 158.133   7
  -7  -5   6 1551.93 165.038   4
  -7   5   6 1682.18 139.827   2
  -7  -5   6 1568.97 135.884   2
   7  -5  -6 1624.00 152.328   5
  -7   5   5 5677.54 246.201   2
  -7  -5   5 5643.32 287.407   7
  -7  -5   5 5608.93 293.675   4
  -7  -5   5 5433.14 235.447   2
   7  -5  -5 5442.57 271.888   5
  -7  -5   4 13976.5 450.735   7
  -7  -5   4 13670.0 364.996   2
  -7   5   4 13801.7 371.828   2
  -7  -5   4 14242.6 449.079   4
   7   5  -4 14092.4 337.190   6
  -7   5   4 14009.8 264.403   3
   7  -5  -4 14397.3 434.417   5
  -7  -5   3 8690.79 287.025   2
  -7  -5   3 8394.44 354.797   7
  -7   5   3 8607.99 288.830   2
   7   5  -3 8275.84 272.131   6
  -7   5   3 8407.00 226.649   3
   7  -5  -3 8548.18 337.765   5
  -7   5   2 113.917 38.7654   3
   7  -5  -2 192.427 68.7892   5
  -7  -5   2 59.6172 53.8102   7
   7   5  -2 158.055 50.8392   6
   7  -5  -1 277.117 81.8008   5
  -7  -5   1 303.139 94.7917   7
   7   5  -1 203.477 65.2463   6
  -7   5   1 182.213 53.5959   3
  -7  -5   0 41419.0 797.110   7
   7   5   0 41642.0 694.754   6
  -7   5   0 42432.1 620.402   3
   7  -5   0 43645.8 772.287   5
  -7  -5  -1 7931.65 351.085   7
   7   5   1 8151.13 318.019   6
  -7   5  -1 7987.68 284.087   3
   7   5   2 19743.0 264.799   5
  -7  -5  -2 19781.5 549.140   7
   7   5   2 19775.1 515.305   6
  -7   5  -2 20314.5 468.275   3
  -7  -5  -3 852.009 130.617   7
   7   5   3 622.553 104.835   6
   7   5   3 674.564 37.0217   5
  -7  -5  -4 1532.72 157.612   7
   7   5   4 1351.42 145.340   6
  -7  -5  -5 661.074 117.907   7
   7   5   5 665.270 113.914   6
  -7  -5  -6 2277.65 200.423   7
   7   5   6 2537.57 215.718   6
  -7  -5  -7 11969.6 447.721   7
   7   5   7 11916.8 463.482   6
  -7  -5  -8 10091.8 412.497   7
   7   5   8 10112.3 438.892   6
  -7  -5  -9 3046.66 230.825   7
   7   5   9 2943.10 247.156   6
  -7  -5 -10 1480.89 171.576   7
  -7   5 -10 1361.09 158.770   1
   7   5  10 1521.58 181.542   6
  -7  -5 -10 1408.61 156.978   1
  -7  -5 -11 1493.79 169.533   7
  -7   5 -11 1458.55 166.505   1
  -7  -5 -11 1529.08 168.443   1
   7   5  11 1708.46 199.022   6
  -7   5 -12 754.234 129.294   1
  -7  -5 -12 1057.86 148.827   7
  -7  -5 -12 993.951 143.208   1
   7   5  12 878.187 158.853   6
  -7  -5 -13 361.261 95.2362   1
  -7  -5 -13 469.401 104.552   7
   7   5  13 412.373 105.244   6
  -7   5 -13 418.984 102.045   1
  -7  -5 -14 127.195 70.6911   7
   7   5  14 103.759 75.7359   6
  -7   5 -14-7.69502 67.9430   1
  -7  -5 -14 41.2491 53.4998   1
  -7   5 -15 279.011 102.277   1
  -7  -5 -15 260.596 88.7522   1
   7   5  15 88.9652 86.9642   6
  -7   5 -16 212.891 88.8233   1
  -7  -5 -16 183.066 83.6281   1
  -7   5 -17 534.410 139.227   1
  -7  -5 -17 516.839 132.482   1
  -7  -7  13 200.553 108.699   4
  -7  -7  12 407.261 100.743   7
  -7  -7  12 592.174 144.408   4
  -7  -7  11-25.0322 58.1013   7
   7  -7 -11-92.4387 69.2454   5
  -7  -7  11 85.3807 84.8629   4
   7  -7 -10 47.1656 53.4361   5
  -7   7  10-22.0475 53.2474   2
  -7  -7  10 44.9231 75.8181   4
  -7  -7  10-3.16720 51.6700   7
  -7   7   9 220.584 68.4045   2
   7  -7  -9 204.720 69.4704   5
  -7  -7   9 115.766 60.9742   7
  -7  -7   9 187.354 93.2405   4
   7  -7  -8-16.6304 52.8610   5
  -7  -7   8-16.6941 57.0348   7
  -7  -7   8 112.573 83.9373   4
  -7   7   8 103.911 56.5307   2
   7  -7  -7 495.985 97.1161   5
  -7  -7   7 409.695 95.7804   7
  -7  -7   7 592.549 114.085   4
  -7   7   7 528.555 82.2979   2
   7  -7  -6 101.022 60.2739   5
  -7  -7   6 139.908 82.8049   7
  -7   7   6 98.9800 49.2627   2
   7  -7  -5 892.283 128.242   5
  -7  -7   5 646.162 121.882   7
  -7  -7   5 1030.84 151.051   4
  -7  -7   4 4241.20 286.316   7
  -7  -7   4 4086.89 267.862   4
   7  -7  -4 4418.09 267.079   5
   7  -7  -3 1266.46 151.229   5
  -7  -7   3 1308.75 166.370   7
  -7  -7   2 6243.91 352.370   7
  -7   7   2 6609.90 232.895   3
  -7  -7   1 82.1049 84.1019   7
   7   7  -1 13.9521 55.6019   6
  -7   7   1 23.9992 40.7359   3
  -7  -7   0 9243.13 430.303   7
   7   7   0 9167.20 380.477   6
  -7   7   0 9399.64 316.705   3
  -7  -7  -1 1997.66 204.200   7
   7   7   1 2123.86 195.200   6
  -7  -7  -2 2558.60 230.081   7
   7   7   2 2849.61 224.211   6
  -7  -7  -3 1864.42 200.449   7
   7   7   3 2380.31 215.186   6
  -7  -7  -4 4748.45 319.213   7
   7   7   4 4765.92 306.757   6
  -7  -7  -5 11141.8 486.958   7
   7   7   5 11749.4 484.276   6
  -7  -7  -6 109.610 83.9778   7
   7   7   6 397.017 117.266   6
  -7  -7  -7 813.845 146.193   7
   7   7   7 1178.16 172.091   6
  -7  -7  -8 108.109 75.3827   7
   7   7   8 78.4516 102.520   6
  -7  -7  -9 357.833 113.157   7
   7   7   9 335.873 109.917   6
   7   7  10-29.6556 79.9860   6
  -7  -7 -10 151.449 86.1854   7
  -7  -7 -11 26.1873 83.0316   7
   7   7  11 184.833 95.4132   6
  -7  -7 -12 46.6032 68.7770   7
   7   7  12 90.6920 81.3265   6
  -7  -7 -13 219.316 96.7551   7
  -7  -9  10 3439.98 288.648   7
  -7  -9   9 66.8701 84.0990   7
  -7  -9   9 112.222 70.8615   4
  -7  -9   8 127.669 99.5985   7
  -7  -9   8 138.178 82.4665   4
  -7  -9   7 180.598 77.2482   7
  -7  -9   7 101.415 74.7235   4
  -7  -9   6 206.008 101.461   7
  -7  -9   6 83.3431 77.5035   4
  -7  -9   5 1000.86 172.441   7
  -7  -9   5 859.037 142.451   4
  -7  -9   4 155.771 95.3219   7
  -7  -9   3 524.722 135.812   7
  -7  -9   2 1301.07 190.517   7
  -7  -9   1 524.526 150.935   7
  -7  -9   0 5062.26 363.729   7
  -7  -9  -1 291.207 127.888   7
  -7  -9  -2-141.393 108.034   7
  -7  -9  -3 324.095 114.635   7
  -7  -9  -4 93.0128 87.2274   7
   7   9   4 189.109 94.3324   6
  -7  -9  -5 11.3412 77.3163   7
   7   9   5 69.5530 81.0685   6
  -7  -9  -6 351.911 132.075   7
   7   9   6-69.9652 88.3486   6
   7   9   7 96.0784 87.2700   6
  -8   0  19-116.243 83.0393   2
  -8   0  18 116.712 86.4386   2
  -8   0  17 389.084 142.886   2
  -8   0  16 5234.58 348.495   2
  -8   0  15 170.834 99.9018   2
  -8   0  14 5843.50 350.595   2
  -8   0  13 48.7714 88.7858   2
  -8   0  12 101.801 76.2764   2
  -8   0  11 28.4909 76.0384   2
   8   0 -10 25452.2 358.192   6
  -8   0  10 26518.3 637.925   2
  -8   0   9-23.1172 46.1107   2
   8   0  -9 11.8227 21.2330   6
  -8   0   8 2853.98 201.784   2
  -8   0   7-43.0027 55.0711   2
  -8   0   6 117.634 52.4258   2
  -8   0   5 25.3223 34.9349   2
  -8   0   4 16616.1 427.948   2
  -8   0   3 105.451 49.3804   2
  -8   0   2 836.358 102.555   2
  -8   0   1 13.2729 42.0204   2
   8   0   0 580.577 77.9329   5
  -8   0   0 597.958 81.9347   3
   8   0   1 40.3105 46.0567   5
  -8   0  -1 24.9717 41.8982   3
  -8   0  -2 37896.1 630.949   3
   8   0   2 37029.9 582.905   5
   8   0   3 0.63426 35.9037   5
  -8   0  -3 36.1610 49.5555   3
  -8   0  -4 3850.94 212.712   3
   8   0   4 3513.21 187.692   5
  -8   0  -5-9.59673 43.0130   3
  -8   0  -6 26625.4 582.795   3
  -8   0  -7 47.9778 67.8787   3
  -8   0  -8 433.716 98.6816   3
  -8   0  -8 428.813 90.2601   1
  -8   0  -9 160.661 79.7051   3
  -8   0  -9 61.4118 68.7374   1
  -8   0 -10 74272.3 1106.40   1
   8   0  10 74456.0 1115.57   6
  -8   0 -10 75125.2 1098.06   3
  -8   0 -11 94.8096 75.3009   1
   8   0  11 166.102 99.6787   6
  -8   0 -11-82.3594 68.2176   3
  -8   0 -12 226.680 79.3211   1
   8   0  12 228.653 81.1898   6
  -8   0 -12 465.595 96.6597   3
  -8   0 -13 69.3021 80.3939   1
   8   0  13-38.8479 50.6077   6
  -8   0 -13 15.9321 73.5414   3
  -8   0 -14 300.629 107.150   1
   8   0  14 299.829 96.5636   6
  -8   0 -14 238.512 84.6013   3
  -8   0 -15-116.573 83.6091   1
   8   0  15 16.1518 70.7123   6
  -8   0 -15-42.4437 63.9648   3
  -8   0 -16 1210.17 189.705   1
   8   0  16 960.858 161.383   6
  -8   0 -16 1093.15 168.703   3
  -8   0 -17 73.1228 101.122   1
   8   0  17 47.0277 94.5147   6
  -8   0 -17-4.26609 75.9450   3
   8   0  18 1194.88 188.709   6
  -8   0 -18 1283.14 193.030   3
   8   0  19 1.14870 65.8265   6
  -8  -2  19 265.903 110.915   4
  -8  -2  19 243.566 126.030   2
  -8  -2  18 81.2199 99.9684   4
  -8   2  18 155.098 110.616   2
  -8  -2  18 60.2457 75.4320   2
  -8  -2  17 90.5905 82.3957   4
  -8   2  17 101.222 87.3222   2
  -8  -2  17 170.881 106.592   2
  -8  -2  16 806.293 149.829   4
  -8   2  16 693.329 145.954   2
  -8  -2  16 520.518 126.150   2
  -8  -2  15 714.865 137.245   4
  -8   2  15 926.011 165.368   2
  -8  -2  15 845.672 149.976   2
  -8   2  14 792.076 140.781   2
  -8  -2  14 623.382 136.646   4
  -8  -2  14 799.345 147.653   2
  -8  -2  13 933.339 143.188   4
  -8   2  13 760.465 134.496   2
  -8  -2  13 790.523 140.438   2
  -8   2  12 406.912 113.116   2
  -8  -2  12 438.023 104.926   2
  -8  -2  12 439.126 107.276   4
  -8  -2  11 10292.9 425.539   4
  -8   2  11 9100.55 389.374   2
  -8  -2  11 9532.19 398.908   2
  -8  -2  10 8009.23 368.856   4
  -8   2  10 7475.11 345.870   2
  -8  -2  10 7463.94 341.940   2
   8  -2 -10 7616.25 245.110   3
  -8  -2   9 5295.58 291.490   4
  -8   2   9 4841.60 267.323   2
  -8  -2   9 5053.75 271.590   2
   8  -2  -9 4625.80 188.049   3
  -8   2   8 7078.85 313.140   2
  -8  -2   8 7223.08 313.856   2
   8  -2  -8 7042.72 229.067   3
  -8   2   7 2820.31 197.272   2
  -8  -2   7 2966.12 195.587   2
   8   2  -7 2923.26 90.1230   6
   8  -2  -7 2988.93 149.524   3
  -8   2   6 15245.0 434.449   2
  -8  -2   6 15712.5 437.001   2
   8   2  -6 15015.1 246.921   6
   8  -2  -6 15280.1 333.348   3
   8  -2  -5 43.9245 35.9363   3
  -8   2   5-22.9036 40.5530   2
  -8  -2   5 12.4793 40.6326   2
   8   2  -5 25.5901 24.7504   6
  -8   2   4 1022.85 109.186   2
  -8  -2   4 924.766 106.449   2
   8   2  -4 1139.32 84.5518   6
   8  -2  -4 923.996 86.0246   3
   8  -2  -3 27329.1 557.084   5
  -8   2   3 26218.8 535.937   2
  -8  -2   3 27105.6 542.303   2
   8  -2  -3 26865.6 466.630   3
   8   2  -3 26893.5 424.926   6
   8  -2  -2 503.462 89.3185   5
  -8   2   2 509.688 74.5839   3
  -8  -2   2 385.049 77.5120   2
  -8   2   2 396.693 80.7116   2
   8   2  -2 436.338 60.7665   6
   8  -2  -2 374.931 62.9119   3
   8   2  -1 8341.80 263.876   6
  -8   2   1 8321.25 269.145   3
   8  -2  -1 8174.08 301.108   5
   8   2   0 35465.8 568.338   6
  -8   2   0 36870.9 580.515   3
   8  -2   0 36085.3 630.607   5
  -8   2  -1 536.483 80.8101   3
   8  -2   1 496.019 84.5642   5
   8   2   1 482.517 70.1359   5
   8   2   1 518.347 78.2511   6
   8   2   2 1303.23 121.559   6
  -8   2  -2 1566.21 131.054   3
   8  -2   2 1320.06 127.485   5
   8   2   2 1448.36 105.637   5
  -8   2  -3 1050.24 113.600   3
   8  -2   3 1009.79 113.093   5
   8   2   3 1017.74 114.800   6
  -8  -2  -3 1118.87 123.215   3
   8   2   3 1120.62 92.3247   5
   8   2   4 14691.6 429.382   6
  -8   2  -4 15601.6 428.447   3
  -8  -2  -4 15360.8 433.258   3
   8   2   4 15410.2 332.354   5
  -8  -2  -5 1081.62 126.549   3
   8   2   5 1280.77 136.927   6
  -8   2  -5 1106.45 123.247   3
   8   2   6 1605.78 156.793   6
  -8   2  -6 1937.64 170.227   3
  -8  -2  -6 1884.63 163.132   3
  -8  -2  -7 351.651 83.3043   3
   8   2   7 195.947 68.4583   6
  -8   2  -7 319.613 80.4890   3
   8   2   8 21255.5 580.660   6
  -8   2  -8 21830.5 579.310   3
  -8  -2  -8 22143.4 566.097   3
  -8   2  -8 21316.4 561.242   1
  -8  -2  -8 22246.0 570.180   1
  -8   2  -9 6648.90 330.258   3
   8   2   9 6531.60 331.888   6
  -8   2  -9 6865.91 332.316   1
  -8  -2  -9 6416.01 318.159   1
  -8  -2  -9 6063.03 307.469   3
  -8   2 -10 8564.68 381.370   1
  -8  -2 -10 7891.91 365.981   1
  -8   2 -10 8628.30 390.064   3
   8   2  10 7842.40 376.849   6
  -8  -2 -10 8290.25 362.596   3
  -8   2 -11 11774.8 460.821   1
  -8  -2 -11 12635.5 475.510   1
  -8   2 -11 11836.2 469.971   3
   8   2  11 12357.1 485.498   6
  -8  -2 -11 12516.8 458.233   3
  -8  -2 -12 277.698 90.4769   3
  -8   2 -12 125.363 84.3440   1
  -8  -2 -12 164.980 80.0704   1
   8   2  12 160.165 78.9215   6
  -8   2 -12 332.479 100.931   3
  -8  -2 -13 217.963 84.1520   3
  -8   2 -13 93.1863 64.5895   1
  -8  -2 -13 165.603 85.4383   1
   8   2  13 174.272 87.9886   6
  -8   2 -13 213.267 98.9130   3
  -8  -2 -14 720.013 129.130   3
  -8   2 -14 632.002 124.016   1
  -8  -2 -14 410.593 103.393   1
   8   2  14 734.995 134.735   6
  -8   2 -14 595.176 128.390   3
  -8  -2 -15 7.79487 61.3711   3
  -8   2 -15 13.8477 68.0976   1
  -8  -2 -15 33.7748 71.1438   1
   8   2  15 33.3416 76.5335   6
   8  -2  15 48.1985 67.2464   6
  -8   2 -15-35.4678 65.2259   3
  -8  -2 -16 464.974 116.357   3
  -8   2 -16 428.571 118.379   1
  -8  -2 -16 398.330 110.504   1
   8   2  16 400.547 115.584   6
   8  -2  16 404.728 106.091   6
  -8   2 -16 430.880 135.522   3
  -8  -2 -17 195.942 91.4220   3
  -8   2 -17 127.568 93.1982   1
  -8  -2 -17 228.634 98.6267   1
   8   2  17 104.548 72.4671   6
   8  -2  17 201.665 96.6888   6
  -8   2 -17 192.724 89.5193   3
  -8  -2 -18-85.6577 71.3692   3
   8   2  18 59.6306 86.4136   6
   8  -2  18 7.04809 63.6359   6
  -8  -2 -19 123.367 78.6642   3
   8  -2  19 329.710 120.041   6
  -8   4  18 21.0446 88.6316   2
  -8  -4  18 81.7951 71.4727   2
  -8  -4  17 325.947 108.197   4
  -8   4  17 331.492 114.748   2
  -8  -4  17 170.664 87.1665   2
  -8  -4  16 3.45278 80.9008   4
  -8   4  16 92.0195 96.1740   2
  -8  -4  16 132.419 99.1583   2
  -8   4  15 1174.49 170.796   2
  -8  -4  15 1161.11 189.306   4
  -8  -4  15 1429.28 187.103   2
  -8  -4  14 2558.09 250.329   4
  -8   4  14 2550.90 234.991   2
  -8  -4  14 2526.80 229.113   2
  -8   4  13 190.272 80.9722   2
  -8  -4  13 116.806 84.4768   2
  -8  -4  13 113.496 81.3242   4
  -8  -4  12 3756.42 285.299   4
  -8   4  12 3779.67 263.443   2
  -8  -4  12 3895.90 265.455   2
  -8   4  11 313.836 96.8873   2
  -8  -4  11 189.268 77.9596   2
  -8  -4  11 334.858 103.657   4
  -8   4  10 900.273 131.107   2
  -8  -4  10 654.612 116.054   2
  -8  -4  10 755.243 128.894   4
  -8   4   9 1112.74 139.452   2
  -8  -4   9 1277.18 144.222   2
  -8  -4   9 1250.57 156.168   4
  -8  -4   8 1605.67 178.794   4
  -8   4   8 1869.79 172.988   2
  -8  -4   8 1710.14 160.385   2
  -8  -4   7 15261.9 500.883   4
  -8   4   7 14771.4 442.101   2
  -8  -4   7 14587.3 437.619   2
   8  -4  -6 2477.39 195.768   5
  -8   4   6 2748.20 191.246   2
  -8  -4   6 2409.15 180.578   2
   8   4  -6 2539.72 111.426   6
   8  -4  -5 2925.50 207.524   5
  -8   4   5 2876.88 186.956   2
  -8  -4   5 2851.82 183.991   2
  -8  -4   5 3035.96 209.640   7
   8   4  -5 2669.31 128.857   6
   8  -4  -4 452.408 88.8658   5
  -8   4   4 473.918 61.1622   3
  -8  -4   4 364.163 80.8590   7
   8   4  -4 572.843 70.7784   6
  -8  -4   4 408.338 74.1475   2
  -8   4   4 509.152 85.2148   2
  -8  -4   3 1905.13 167.922   7
  -8  -4   3 1718.12 141.296   2
  -8   4   3 1467.50 134.304   2
   8   4  -3 1720.94 119.995   6
  -8   4   3 1809.77 117.844   3
   8  -4  -3 1648.87 152.230   5
  -8  -4   2 3339.04 218.281   7
   8   4  -2 3454.43 177.685   6
  -8   4   2 3566.42 169.876   3
   8  -4  -2 2913.82 199.917   5
  -8  -4   1 4906.61 268.436   7
   8   4  -1 4777.85 218.299   6
  -8   4   1 5024.23 212.223   3
   8  -4  -1 4828.71 258.193   5
  -8  -4   0 8789.40 361.159   7
   8   4   0 9707.28 324.361   6
  -8   4   0 9104.72 297.639   3
   8  -4   0 8660.47 346.565   5
  -8  -4  -1 11082.6 404.146   7
   8   4   1 11076.7 359.093   6
  -8   4  -1 10729.7 335.198   3
   8  -4   1 10274.0 381.692   5
   8  -4   2-55.6892 55.6823   5
   8   4   2 55.5533 32.0567   5
  -8  -4  -2 2.67084 56.5734   7
   8   4   2-62.0888 54.5672   6
  -8  -4  -3 2135.18 181.180   7
   8   4   3 2157.67 172.352   6
  -8   4  -3 2201.62 167.020   3
   8   4   3 2095.07 103.198   5
   8   4   4 6.50783 20.0413   5
  -8  -4  -4 57.6777 63.4140   7
   8   4   4 13.2245 48.3230   6
  -8   4  -4 30.2878 57.6755   3
  -8  -4  -5 569.565 112.171   7
   8   4   5 525.167 100.715   6
  -8   4  -5 472.060 92.1845   3
  -8  -4  -6 259.109 83.1539   7
   8   4   6 438.225 104.909   6
  -8   4  -6 517.863 109.592   3
  -8  -4  -7 13909.9 468.013   7
   8   4   7 13374.0 477.469   6
  -8   4  -7 13853.1 467.493   3
  -8  -4  -8 2393.81 199.258   7
   8   4   8 2199.64 208.506   6
  -8   4  -8 2226.95 198.531   3
  -8  -4  -9 115.136 68.6009   3
  -8  -4  -9 169.115 74.5266   7
   8   4   9 30.9321 72.9559   6
  -8   4  -9 11.6297 74.5597   3
  -8  -4 -10 307.672 86.1080   3
  -8  -4 -10 297.366 88.6487   7
   8   4  10 309.709 102.116   6
  -8  -4 -10-7.41838 85.4155   1
  -8   4 -10 195.987 65.8662   1
  -8  -4 -11-20.6887 58.3161   3
  -8  -4 -11-111.550 87.5176   1
   8   4  11 27.0063 53.5266   6
  -8   4 -11-23.6731 75.5160   1
   8   4  12 2413.89 239.141   6
  -8   4 -12 2019.11 202.990   1
  -8  -4 -12 2247.65 214.376   1
  -8  -4 -12 2163.88 199.648   3
  -8  -4 -13 518.065 101.147   3
  -8   4 -13 348.340 100.215   1
  -8  -4 -13 424.504 106.010   1
   8   4  13 423.942 124.392   6
  -8   4 -14 455.918 112.431   1
  -8  -4 -14 262.532 95.3484   1
  -8  -4 -14 621.665 124.644   3
   8   4  14 431.767 130.662   6
  -8   4 -14 575.249 132.404   3
  -8   4 -15 2090.34 227.565   1
  -8  -4 -15 1812.64 213.086   1
   8   4  15 1959.48 237.924   6
  -8  -4 -15 2292.08 220.540   3
  -8   4 -15 2073.06 238.666   3
   8   4  16 45.0492 73.0028   6
  -8   4 -16 170.859 102.797   1
  -8  -4 -16-1.84113 76.7199   1
  -8  -4 -17 68.9505 83.9759   1
   8  -4  18-24.5718 66.8186   6
  -8   6  17 79.0143 78.9711   2
  -8   6  16 273.463 96.6508   2
  -8  -6  16 45.9876 64.6587   2
  -8  -6  15 342.355 100.476   2
  -8   6  15 262.577 94.1785   2
   8  -6 -14 120.525 81.4239   5
  -8   6  14 23.8199 63.0402   2
  -8  -6  14 27.2060 59.8610   2
  -8  -6  14 161.756 103.683   4
   8  -6 -13 17.8848 62.4530   5
  -8   6  13 155.324 76.5255   2
  -8  -6  13 13.1495 51.7963   2
  -8  -6  13 33.1954 94.4479   4
   8  -6 -12 503.578 105.730   5
  -8   6  12 270.857 81.0763   2
  -8  -6  12 231.097 72.2565   2
  -8  -6  12 329.444 117.419   4
   8  -6 -11 2098.57 202.570   5
  -8  -6  11 1670.47 207.846   4
  -8   6  11 1566.84 166.699   2
  -8  -6  11 1588.05 167.872   2
   8  -6 -10 565.588 106.163   5
  -8   6  10 411.713 85.9801   2
  -8  -6  10 496.587 88.6222   2
  -8   6   9 502.631 95.3301   2
  -8  -6   9 318.867 72.3245   2
   8  -6  -9 720.464 124.308   5
  -8  -6   9 469.694 102.884   7
  -8  -6   9 474.046 107.589   4
  -8   6   8 248.140 72.7182   2
  -8  -6   8 218.368 76.3357   2
   8  -6  -8 195.396 81.1798   5
  -8  -6   8 344.019 107.066   4
  -8  -6   8 190.129 78.6932   7
   8  -6  -7 452.157 95.8803   5
  -8  -6   7 588.227 113.619   7
  -8  -6   7 653.940 121.543   4
  -8   6   7 492.964 86.3335   2
  -8  -6   7 491.067 88.4248   2
  -8  -6   6 1721.45 184.057   7
  -8  -6   6 1691.38 147.652   2
  -8   6   6 1701.70 149.540   2
  -8  -6   6 1759.88 191.266   4
   8  -6  -6 1684.50 171.528   5
  -8  -6   5 2591.54 221.335   7
  -8  -6   5 2695.43 178.140   2
  -8   6   5 2460.54 177.145   2
   8  -6  -5 2370.90 201.405   5
  -8  -6   4 3807.28 266.268   7
   8   6  -4 3474.51 190.543   6
  -8   6   4 3580.49 147.902   3
   8  -6  -4 3605.73 245.745   5
  -8  -6   3 5828.80 327.852   7
   8   6  -3 5937.24 259.336   6
  -8   6   3 5677.55 205.027   3
   8  -6  -3 5496.45 301.578   5
  -8   6   2 322.222 58.8481   3
   8  -6  -2 405.877 105.297   5
  -8  -6   2 555.136 123.887   7
   8   6  -2 391.677 79.8628   6
  -8  -6   1 14684.9 524.058   7
   8   6  -1 14902.5 439.489   6
  -8   6   1 15281.6 384.848   3
   8  -6  -1 16331.5 518.373   5
  -8  -6   0 12763.2 488.796   7
   8   6   0 13251.0 432.078   6
  -8   6   0 13127.7 377.037   3
  -8  -6  -1 5220.33 318.762   7
   8   6   1 5841.05 296.784   6
  -8   6  -1 5649.11 258.006   3
  -8  -6  -2 271.116 75.1194   7
   8   6   2 441.931 92.3229   6
  -8   6  -2 396.954 80.1083   3
  -8  -6  -3 275.533 92.8551   7
   8   6   3 194.088 76.9138   6
  -8   6  -3 304.899 81.7960   3
  -8  -6  -4 6127.30 345.152   7
   8   6   4 5718.84 322.735   6
  -8   6  -4 6087.21 297.481   3
   8   6   5 626.431 121.887   6
  -8  -6  -5 555.098 121.430   7
  -8  -6  -6 533.408 107.668   7
   8   6   6 492.670 106.095   6
  -8  -6  -7 540.441 120.982   7
   8   6   7 503.410 123.698   6
  -8  -6  -8-35.8489 54.9427   7
   8   6   8 156.674 80.5525   6
  -8  -6  -9 2266.90 221.329   7
   8   6   9 1932.54 212.290   6
  -8  -6 -10 26.3184 51.5787   7
   8   6  10 294.074 104.139   6
  -8  -6 -11 1005.68 155.205   7
   8   6  11 821.445 157.166   6
  -8  -6 -12 632.409 123.810   7
   8   6  12 565.344 130.529   6
  -8  -6 -13 325.310 101.633   7
   8   6  13 246.361 112.837   6
  -8   6 -14 526.158 128.100   1
  -8   6 -15 498.485 128.009   1
  -8  -8  11 285.015 94.3898   7
  -8  -8  11 474.369 133.557   4
  -8  -8  10 192.228 90.3835   7
  -8  -8  10 96.7839 82.3460   4
  -8  -8   9-11.3038 78.0128   7
  -8  -8   9 81.2524 75.8218   4
   8  -8  -8 55.8048 56.5475   5
  -8  -8   8-32.4118 70.0041   7
  -8  -8   8-6.51924 74.0306   4
   8  -8  -7 582.647 118.478   5
  -8  -8   7 358.545 112.305   7
  -8  -8   7 616.636 136.655   4
   8  -8  -6 23.6572 70.1597   5
  -8  -8   6 29.5518 59.2435   7
  -8  -8   5 1657.46 203.592   7
   8  -8  -5 1538.32 180.125   5
  -8  -8   4 361.182 107.018   7
  -8  -8   3 1179.01 177.771   7
  -8  -8   2 604.196 138.611   7
  -8  -8   1 75.0088 73.7630   7
  -8  -8   0 1903.62 221.110   7
   8   8   0 2239.62 212.904   6
  -8  -8  -1 173.509 83.1806   7
   8   8   1 222.130 88.8465   6
  -8  -8  -2-28.0810 63.4490   7
   8   8   2 13.4525 61.0093   6
  -8   8  -2-6.10950 46.0609   3
  -8  -8  -3 1860.71 215.300   7
   8   8   3 2384.57 230.794   6
  -8   8  -3 2126.91 190.788   3
  -8  -8  -4 496.624 132.204   7
   8   8   4 561.577 131.351   6
  -8  -8  -5 452.951 131.688   7
   8   8   5 278.169 107.168   6
  -8  -8  -6 149.072 97.1410   7
   8   8   6-21.6573 73.5295   6
  -8  -8  -7 1296.75 188.950   7
   8   8   7 1513.56 202.953   6
  -8  -8  -8 1450.12 206.434   7
   8   8   8 1281.56 194.647   6
  -8  -8  -9 2069.00 246.265   7
   8   8   9 1949.38 238.332   6
  -8  -8 -10 45.4588 91.5090   7
  -8  -8 -11 883.923 172.240   7
  -9   1  18 63.6116 94.7955   2
  -9  -1  18-19.8435 68.3024   2
  -9   1  17 904.514 175.617   2
  -9  -1  17 1259.42 202.422   2
  -9   1  16 142.279 96.5529   2
  -9  -1  16 182.603 103.501   2
  -9   1  15 3526.76 288.003   2
  -9  -1  15 3299.87 276.847   2
  -9   1  14 1183.32 166.486   2
  -9  -1  14 1180.90 167.101   2
  -9   1  13 4775.60 314.821   2
  -9  -1  13 4120.50 290.470   2
  -9   1  12 105.507 88.1430   2
  -9  -1  12 194.828 87.8934   2
  -9   1  11 1241.85 156.736   2
  -9  -1  11 1204.98 155.468   2
  -9   1  10 1189.20 147.860   2
  -9  -1  10 1040.13 135.962   2
   9  -1 -10 1100.70 99.3284   6
  -9   1   9 358.859 81.7138   2
  -9  -1   9 445.959 96.0053   2
   9   1  -9 453.040 42.2999   6
   9  -1  -9 372.437 59.8163   6
  -9   1   8 378.941 80.1611   2
  -9  -1   8 303.256 78.7103   2
  -9   1   7 3829.74 236.017   2
  -9  -1   7 3722.33 232.237   2
  -9   1   6 898.539 120.172   2
  -9  -1   6 786.570 105.503   2
  -9   1   5 1131.02 128.893   2
  -9  -1   5 1069.88 125.310   2
  -9   1   4 3068.01 201.383   2
  -9  -1   4 3279.71 205.176   2
  -9  -1   3 16849.9 452.550   2
  -9   1   3 17408.4 461.283   2
   9  -1  -2 9203.82 329.385   5
  -9  -1   2 9249.78 333.887   2
  -9   1   2 9550.87 341.322   2
   9  -1  -1 662.564 101.310   5
  -9   1   1 615.756 86.4361   3
   9   1   0 9050.69 297.637   5
  -9   1   0 8891.41 309.359   3
   9  -1   0 8701.33 313.692   5
   9  -1   1 1012.58 114.601   5
  -9   1  -1 1304.16 127.710   3
   9   1   1 1197.01 111.349   5
  -9  -1  -2 13061.7 402.086   3
   9  -1   2 13447.7 392.192   5
   9   1   2 12864.6 351.073   5
   9  -1   3 30.8528 46.5096   5
   9   1   3 25.8158 33.5943   5
  -9   1  -3 95.2518 57.1396   3
  -9  -1  -3 85.9971 50.0234   3
   9  -1   4 25.9411 56.5654   5
   9   1   4 37.4735 36.9353   5
  -9   1  -4-15.4244 50.8714   3
  -9  -1  -4 43.1928 50.9428   3
  -9   1  -5 5202.89 268.595   3
  -9  -1  -5 5746.16 286.426   3
  -9   1  -6 643.904 105.585   3
  -9  -1  -6 573.638 97.0253   3
   9   1   6 576.965 111.585   6
   9   1   7 12325.4 446.545   6
  -9   1  -7 12064.7 431.969   3
  -9  -1  -7 11913.2 427.124   3
   9   1   8 1948.17 188.430   6
  -9   1  -8 2206.35 193.440   3
  -9  -1  -8 1857.87 177.349   3
   9   1   9 20625.1 605.484   6
  -9   1  -9 20191.3 588.240   3
  -9  -1  -9 20588.3 578.837   3
  -9   1  -9 20410.3 586.518   1
  -9  -1  -9 19874.5 579.577   1
  -9  -1 -10 1357.00 159.918   3
   9   1  10 1595.45 182.212   6
  -9   1 -10 1710.27 190.011   3
  -9   1 -10 1713.55 187.131   1
  -9  -1 -10 1689.32 180.427   1
   9   1  11 4706.22 310.147   6
  -9   1 -11 4708.90 302.310   3
  -9   1 -11 4029.48 279.099   1
  -9  -1 -11 4730.08 302.296   1
  -9  -1 -11 4767.22 295.594   3
  -9   1 -12 3965.90 287.311   1
  -9  -1 -12 4461.13 303.683   1
   9   1  12 4106.26 297.616   6
  -9   1 -12 4049.30 291.045   3
  -9  -1 -12 4765.81 307.120   3
  -9  -1 -13 270.941 80.1547   3
  -9   1 -13 263.083 91.4342   1
  -9  -1 -13 279.818 88.6481   1
   9   1  13 389.329 108.042   6
   9  -1  13 357.221 108.390   6
  -9   1 -13 386.013 104.139   3
  -9  -1 -14 279.963 92.2314   3
   9   1  14 395.101 107.061   6
   9  -1  14 140.132 71.1169   6
  -9   1 -14 334.797 106.257   1
  -9   1 -14 508.896 120.695   3
  -9  -1 -14 453.296 118.320   1
  -9   1 -15 3670.12 306.806   1
  -9  -1 -15 3553.28 303.338   1
   9   1  15 3467.22 294.993   6
   9  -1  15 3087.95 276.348   6
  -9   1 -15 3416.43 293.704   3
  -9  -1 -15 3540.71 285.193   3
  -9  -1 -16-78.5385 89.3981   3
  -9   1 -16-42.6654 62.5744   1
  -9  -1 -16-102.823 65.7282   1
   9   1  16 136.249 83.3931   6
   9  -1  16 205.852 106.927   6
  -9   1 -16-21.6842 79.7838   3
  -9  -1 -17 122.619 88.7375   3
   9   1  17 239.616 95.7238   6
   9  -1  17 187.954 88.0191   6
  -9   1 -17 258.668 111.277   3
  -9  -1 -18 63.2308 85.0528   3
   9  -1  18 224.857 108.941   6
  -9   3  18 267.852 115.623   2
  -9  -3  18 298.674 118.239   2
  -9  -3  18 249.607 96.7049   4
  -9   3  17 441.594 126.231   2
  -9  -3  17 673.502 144.559   2
  -9  -3  17 500.310 139.307   4
  -9   3  16 485.221 129.142   2
  -9  -3  16 327.612 108.855   2
  -9  -3  16 268.044 113.659   4
  -9   3  15 217.340 106.122   2
  -9  -3  15 134.926 87.6523   2
  -9  -3  15 89.0539 67.4336   4
  -9   3  14 404.281 114.602   2
  -9  -3  14 252.674 97.4304   2
  -9  -3  14 417.468 125.244   4
  -9  -3  13 2991.48 261.248   4
  -9   3  13 2864.21 247.891   2
  -9  -3  13 2877.95 247.262   2
  -9   3  12 1557.74 183.762   2
  -9  -3  12 1337.58 171.113   2
  -9  -3  12 1480.93 187.100   4
  -9   3  11 621.583 130.812   2
  -9  -3  11 434.095 105.527   2
  -9  -3  11 508.326 118.426   4
  -9   3  10 340.928 102.851   2
  -9  -3  10 287.409 92.5100   2
  -9  -3  10 200.680 88.9259   4
  -9   3   9 4315.07 267.801   2
  -9  -3   9 3911.80 252.081   2
  -9   3   8 19226.8 541.885   2
  -9  -3   8 18401.1 525.781   2
  -9   3   7 794.150 121.101   2
  -9  -3   7 890.269 127.459   2
   9   3  -7 729.020 51.4242   6
   9  -3  -7 554.656 68.4761   3
  -9   3   6 2675.36 197.344   2
  -9  -3   6 2438.52 189.532   2
   9   3  -6 2369.56 111.236   6
   9  -3  -6 2236.56 131.187   3
   9  -3  -5 15733.4 476.494   5
  -9   3   5 14574.3 438.752   2
  -9  -3   5 15292.3 448.331   2
   9   3  -5 15735.2 311.742   6
   9  -3  -5 15068.4 344.268   3
   9  -3  -4 1123.52 130.161   5
  -9  -3   4 1310.73 134.911   2
   9   3  -4 1303.93 101.119   6
  -9   3   4 1141.27 129.925   2
   9  -3  -3 511.774 92.4846   5
  -9   3   3 456.517 68.3956   3
   9   3  -3 521.732 66.9835   6
  -9  -3   3 561.264 94.1493   2
  -9   3   3 488.582 90.5925   2
   9   3  -2 13351.3 349.662   6
  -9   3   2 13101.2 348.418   3
   9  -3  -2 12776.5 417.593   5
   9   3  -1 21211.1 460.244   6
  -9   3   1 21386.6 459.911   3
   9  -3  -1 21222.9 535.814   5
   9   3   0 4647.44 228.936   6
  -9   3   0 4462.10 218.233   3
   9  -3   0 4702.73 260.009   5
   9   3   1 3026.56 159.424   5
   9   3   1 2716.67 182.706   6
  -9   3  -1 2808.36 179.727   3
   9  -3   1 2708.99 196.539   5
   9   3   2 4078.84 229.713   6
  -9   3  -2 4018.12 221.815   3
   9  -3   2 3905.80 238.623   5
   9   3   2 3877.12 174.299   5
  -9   3  -3-48.7773 41.3737   3
   9  -3   3 101.639 70.7906   5
   9   3   3 19.1246 29.4303   5
   9   3   3 11.6079 44.7388   6
   9   3   4 10410.1 387.003   6
  -9   3  -4 10363.2 374.521   3
   9   3   4 10027.4 268.449   5
   9   3   5 433.940 94.3509   6
  -9   3  -5 475.989 102.535   3
   9   3   6 6260.28 321.024   6
  -9   3  -6 6156.60 309.068   3
  -9  -3  -6 5720.44 296.623   3
  -9  -3  -7 101.692 55.2127   3
   9   3   7 49.1530 62.7150   6
   9   3   8 13528.3 499.734   6
  -9   3  -8 13814.3 492.418   3
  -9  -3  -8 13487.5 470.494   3
   9   3   9 12586.9 492.469   6
  -9   3  -9 13959.2 509.154   3
  -9  -3  -9 13097.0 468.676   3
  -9  -3 -10-52.8015 61.7565   3
   9   3  10 42.9332 53.5299   6
  -9   3 -10 36.9496 84.6657   3
   9   3  11 1605.01 191.853   6
  -9   3 -11 2041.75 209.550   3
  -9   3 -11 2017.90 202.373   1
  -9  -3 -11 1994.45 200.365   3
  -9  -3 -11 1946.69 198.157   1
  -9   3 -12 262.476 96.0993   1
  -9  -3 -12 93.8209 66.8285   3
  -9  -3 -12 165.885 78.2007   1
   9   3  12 87.6207 65.4934   6
  -9   3 -12 280.295 100.855   3
  -9  -3 -13 621.512 124.449   3
  -9   3 -13 614.035 130.146   1
  -9  -3 -13 615.760 131.151   1
   9   3  13 757.051 151.490   6
  -9   3 -13 550.161 132.005   3
  -9  -3 -14 399.630 106.272   3
  -9   3 -14 300.011 101.394   1
  -9  -3 -14 23.3982 67.2069   1
   9   3  14 300.988 107.037   6
  -9   3 -14 207.046 83.0830   3
  -9  -3 -15 492.387 117.980   3
  -9   3 -15 653.442 150.977   1
  -9  -3 -15 488.944 126.856   1
   9   3  15 505.481 136.826   6
  -9   3 -15 664.991 153.626   3
  -9   3 -16 1297.81 197.089   1
  -9  -3 -16 1087.91 169.087   3
  -9  -3 -16 982.211 175.745   1
   9   3  16 1051.01 187.425   6
  -9  -3 -17 248.117 99.0683   3
   9  -3  17 331.999 119.336   6
  -9   5  17 552.441 145.250   2
  -9  -5  17 122.687 84.5058   2
  -9   5  16 69.2800 84.4335   2
  -9  -5  16 100.341 60.8991   2
  -9   5  15 9.58065 72.7572   2
  -9  -5  15 25.3265 58.6204   2
  -9  -5  15 70.5510 73.9567   4
  -9   5  14 87.7248 81.1599   2
  -9  -5  14 125.658 80.1354   2
  -9  -5  14 73.8200 68.6427   4
  -9   5  13 373.573 102.267   2
  -9  -5  13 253.140 103.335   2
  -9  -5  13 79.5122 93.4018   4
  -9   5  12 583.934 120.687   2
  -9  -5  12 582.592 118.453   2
  -9  -5  12 654.830 146.426   4
  -9   5  11 300.451 98.6119   2
  -9  -5  11 326.302 94.8509   2
  -9  -5  11 503.112 135.110   4
   9  -5 -10 5633.86 322.008   5
  -9  -5  10 5883.82 370.339   4
  -9   5  10 6142.94 324.780   2
  -9  -5  10 5708.68 312.318   2
   9  -5  -9 7772.67 372.861   5
  -9  -5   9 8157.28 415.916   4
  -9   5   9 8064.11 362.034   2
  -9  -5   9 7921.26 356.604   2
   9  -5  -8 4483.68 278.637   5
  -9  -5   8 4414.49 299.741   4
  -9   5   8 4749.19 273.772   2
  -9  -5   8 4464.65 260.846   2
  -9   5   7 1346.19 148.650   2
  -9  -5   7 1305.75 143.247   2
   9  -5  -7 1601.01 172.589   5
   9  -5  -6-35.0642 66.9727   5
  -9   5   6-3.81326 54.5345   2
  -9  -5   6 23.0003 45.9015   2
   9  -5  -5 132.869 79.6896   5
  -9  -5   5 156.428 78.0673   7
   9   5  -5 45.7794 35.7399   6
  -9  -5   5 35.4092 49.6883   2
  -9   5   5 15.5867 44.2216   2
  -9  -5   4 2820.34 224.418   7
  -9  -5   4 2844.34 197.451   2
  -9   5   4 2778.18 192.751   2
   9   5  -4 2647.16 158.300   6
  -9   5   4 2490.92 137.912   3
   9  -5  -4 2978.40 222.075   5
   9  -5  -3 420.643 99.4265   5
  -9   5   3 481.362 68.2837   3
  -9  -5   3 504.942 118.675   7
   9   5  -3 495.773 78.9803   6
  -9  -5   2 8736.45 391.785   7
   9   5  -2 8550.72 310.664   6
  -9   5   2 8936.30 288.662   3
   9  -5  -2 8793.40 379.193   5
   9  -5  -1 121.684 76.5866   5
  -9   5   1 116.987 58.5766   3
  -9  -5   1 104.972 81.7151   7
   9   5  -1 86.4240 61.6670   6
  -9  -5   0 11430.3 450.984   7
   9   5   0 11334.1 387.243   6
  -9   5   0 12116.7 364.749   3
   9  -5   0 11972.3 443.182   5
   9  -5   1-6.30428 56.7833   5
  -9  -5  -1-18.6506 69.5740   7
   9   5   1-21.0525 47.9108   6
  -9   5  -1 65.4905 48.3890   3
  -9  -5  -2 8353.50 386.397   7
   9   5   2 8312.38 355.117   6
  -9   5  -2 8799.83 338.824   3
   9   5   2 8441.40 223.066   5
  -9  -5  -3 1920.98 197.691   7
   9   5   3 1749.67 174.498   6
  -9   5  -3 1623.45 158.477   3
   9   5   3 1830.26 93.6054   5
  -9  -5  -4 90.5828 81.5686   7
   9   5   4 80.0731 75.1397   6
  -9   5  -4 149.114 76.9561   3
  -9  -5  -5 8289.64 398.274   7
   9   5   5 8099.12 384.385   6
  -9   5  -5 8069.87 364.109   3
  -9  -5  -6 80.6268 62.5493   7
   9   5   6 109.160 82.6116   6
  -9   5  -6 252.869 86.4139   3
  -9  -5  -7 5329.78 324.514   7
   9   5   7 5278.10 330.477   6
  -9   5  -7 5562.00 317.263   3
  -9  -5  -8 6711.96 362.552   7
   9   5   8 6048.29 357.862   6
  -9   5  -8 6208.99 349.288   3
  -9  -5  -9 204.479 85.2112   7
   9   5   9 342.181 105.094   6
  -9   5  -9 122.012 78.8481   3
  -9  -5 -10 763.263 135.929   7
   9   5  10 684.540 142.138   6
  -9   5 -10 652.741 125.173   3
   9   5  11 194.013 98.0839   6
  -9   5 -11 122.381 78.1935   3
   9   5  12 271.068 107.731   6
  -9   5 -12 377.902 112.083   3
   9   5  13 42.5618 66.1891   6
  -9   5 -13 197.610 111.405   3
  -9   5 -14 974.470 167.537   1
  -9   5 -15 130.203 77.1586   1
  -9  -5 -15 21.6005 66.5507   1
  -9  -5 -16 167.127 83.2837   1
   9  -7 -12 550.252 117.618   5
  -9  -7  12 499.833 141.675   4
   9  -7 -11 25.2956 65.8984   5
  -9  -7  11-8.71932 75.2958   4
   9  -7 -10 406.614 106.690   5
  -9  -7  10 381.726 104.861   4
   9  -7  -9 165.274 81.0161   5
  -9  -7   9 65.4739 65.5058   7
  -9  -7   9 161.344 98.6644   4
   9  -7  -8 1285.26 163.081   5
  -9  -7   8 1271.16 175.712   7
  -9  -7   8 1350.34 182.513   4
  -9  -7   7 3225.17 267.774   7
  -9   7   7 3490.51 227.237   2
   9  -7  -7 3446.09 259.401   5
   9  -7  -6 69.3587 56.1997   5
  -9  -7   6 49.6614 67.1837   7
   9  -7  -5 33.5668 60.5867   5
  -9  -7   5-0.17019 59.7765   7
  -9  -7   4 1967.39 211.738   7
   9  -7  -4 2417.67 220.302   5
   9  -7  -3 6.67763 74.4198   5
  -9  -7   3 127.564 100.542   7
   9   7  -3 28.5125 45.1440   6
  -9  -7   2 856.168 151.933   7
   9   7  -2 1239.03 139.467   6
  -9  -7   1 512.591 116.460   7
   9   7  -1 428.115 93.0062   6
  -9  -7   0 860.399 152.173   7
   9   7   0 808.883 126.835   6
  -9   7   0 791.002 105.131   3
  -9  -7  -1 736.829 148.148   7
   9   7   1 658.745 112.482   6
  -9   7  -1 771.593 108.450   3
  -9  -7  -2 98.1725 66.6033   7
   9   7   2 9.10347 48.5371   6
  -9   7  -2 34.6732 56.7761   3
  -9  -7  -3 200.992 98.4028   7
   9   7   3 47.9141 62.5308   6
  -9   7  -3 11.9358 49.0649   3
  -9  -7  -4 885.104 160.702   7
   9   7   4 859.510 137.413   6
  -9   7  -4 874.988 128.017   3
  -9  -7  -5 616.095 135.396   7
   9   7   5 615.284 132.036   6
  -9   7  -5 524.840 109.473   3
  -9  -7  -6 906.418 168.264   7
   9   7   6 1251.31 179.923   6
  -9   7  -6 1073.95 150.229   3
  -9  -7  -7 1798.89 216.659   7
   9   7   7 1854.52 215.797   6
  -9   7  -7 1464.78 183.706   3
  -9  -7  -8 296.487 109.633   7
   9   7   8 435.407 121.454   6
  -9   7  -8 529.789 128.838   3
  -9  -7  -9-5.43111 72.0455   7
   9   7   9 138.988 102.420   6
  -9  -7 -10 1629.18 204.235   7
   9   7  10 1560.91 217.862   6
  -9  -7 -11 111.310 74.2458   7
  -9  -7 -12 65.2997 70.5530   7
  -9  -7 -13 115.400 80.7641   7
  -9  -9   8 355.417 122.031   7
  -9  -9   7 235.513 92.6867   7
  -9  -9   6 389.341 124.981   7
  -9  -9   5 353.338 114.426   7
  -9  -9   4 1493.41 211.145   7
  -9  -9   3 536.496 134.845   7
  -9  -9   2 101.448 95.1059   7
   9   9   2 138.941 82.6043   6
   9   9   3 24.4832 68.1723   6
   9   9   4 97.8194 73.2426   6
   9   9   5 39.9771 64.0374   6
  -9   9  -8 269.616 113.546   3
 -10   0  17 62.9386 87.0435   2
 -10   0  16 78.4154 73.8497   2
 -10   0  15-20.1677 75.1732   2
 -10   0  14 893.153 144.656   2
 -10   0  13-22.9408 67.2403   2
 -10   0  12 1639.95 189.580   2
 -10   0  11 175.906 92.8492   2
 -10   0  10 160.873 74.6510   2
 -10   0   9-19.6091 49.7313   2
 -10   0   8 860.172 124.152   2
 -10   0   7 71.6938 71.2204   2
 -10   0   6 3884.57 245.629   2
 -10   0   5-21.6348 48.7470   2
 -10   0   4 4321.47 253.516   2
 -10   0   3 20.9740 58.1350   2
 -10   0   2 2676.36 196.262   2
  10   0  -1 49.7032 54.5352   5
 -10   0   0 2501.40 183.676   3
  10   0   0 2137.49 163.168   5
  10   0   1 89.2917 64.2989   5
 -10   0  -1 82.3559 65.7159   3
 -10   0  -2 6188.22 290.922   3
  10   0   2 5862.66 264.031   5
  10   0   3 5.21666 38.7104   5
 -10   0  -3-18.6629 45.2948   3
  10   0   4 112.622 61.4955   5
 -10   0  -4 47.5359 62.7806   3
 -10   0  -5-33.5567 67.6693   3
 -10   0  -6 37522.8 766.150   3
 -10   0  -7 61.6484 84.3537   3
 -10   0  -8 3927.07 264.155   3
 -10   0  -9-157.446 82.7638   3
 -10   0 -10 733.960 129.884   3
  10   0  10 771.147 125.426   6
 -10   0 -11-16.5278 55.6169   3
 -10   0 -11-2.73739 51.7289   1
  10   0  11 14.4536 64.1287   6
  10   0  12 2448.68 240.012   6
 -10   0 -12 2117.78 213.572   3
 -10   0 -12 2374.84 228.809   1
 -10   0 -13 25.2685 63.1958   3
 -10   0 -13 111.596 88.6467   1
  10   0  13-0.55221 71.7962   6
 -10   0 -14 215.601 105.437   3
 -10   0 -14 219.603 97.7596   1
  10   0  14 90.5765 89.2129   6
 -10   0 -15 99.7398 84.9480   3
 -10   0 -15-36.3956 76.1718   1
  10   0  15 38.4307 79.8942   6
 -10   0 -16 106.352 76.9806   3
 -10   0 -16 59.1820 78.4648   1
  10   0  16 124.722 91.5892   6
 -10   2  17 1269.31 203.662   2
 -10  -2  17 1280.96 195.397   2
 -10   2  16 233.640 102.132   2
 -10  -2  16 127.273 94.9900   2
 -10   2  15 2134.26 231.402   2
 -10  -2  15 1858.24 219.889   2
 -10   2  14 274.397 101.751   2
 -10  -2  14 233.809 98.6919   2
 -10   2  13 318.619 110.913   2
 -10  -2  13 145.813 87.5601   2
 -10   2  12 712.770 128.330   2
 -10  -2  12 687.455 134.152   2
 -10   2  11 149.273 78.1648   2
 -10  -2  11 112.825 74.7427   2
 -10  -2  10 1254.65 157.014   2
 -10   2  10 1286.38 159.311   2
 -10   2   9 168.102 83.1519   2
 -10  -2   9 174.898 79.4813   2
 -10   2   8 1368.31 165.700   2
 -10  -2   8 1421.16 159.164   2
  10   2  -8 1363.97 73.4786   6
 -10   2   7 4647.25 275.388   2
 -10  -2   7 4559.47 274.256   2
  10   2  -7 4445.65 152.560   6
 -10   2   6 1097.03 131.538   2
 -10  -2   6 1021.44 130.416   2
  10   2  -6 1070.41 87.5756   6
 -10   2   5 14166.9 453.273   2
 -10  -2   5 15200.7 466.696   2
  10   2  -5 14685.8 329.284   6
  10  -2  -4 6731.75 315.817   5
 -10  -2   4 6932.92 315.192   2
 -10   2   4 7289.10 323.576   2
  10   2  -4 6939.49 239.811   6
  10  -2  -3 1839.64 171.106   5
 -10  -2   3 2199.72 181.411   2
 -10   2   3 1875.77 167.509   2
  10   2  -3 2075.46 140.890   6
  10   2  -2 2967.84 174.349   6
 -10   2   2 2594.84 174.090   3
  10  -2  -2 2734.86 197.369   5
  10   2  -1 5918.85 254.034   6
 -10   2   1 5554.40 255.623   3
  10  -2  -1 5989.17 291.663   5
  10   2   0 4939.16 227.922   5
  10   2   0 5057.10 242.848   6
 -10   2   0 5319.10 254.209   3
  10  -2   0 4976.56 265.371   5
  10  -2   1 377.111 81.7459   5
 -10   2  -1 465.926 88.3221   3
  10   2   1 512.485 78.4314   5
  10   2   1 415.669 80.7333   6
  10   2   2 1305.47 138.848   6
 -10   2  -2 1378.47 138.046   3
  10  -2   2 1452.61 151.105   5
  10   2   2 1311.14 120.537   5
  10   2   3 2389.21 189.399   6
 -10   2  -3 2615.42 192.671   3
  10  -2   3 2358.44 190.547   5
  10   2   3 2217.96 149.718   5
  10   2   4 25519.4 616.531   6
 -10   2  -4 25752.4 613.646   3
 -10  -2  -4 26147.4 632.130   3
  10  -2   4 25405.3 613.191   5
  10   2   4 25035.3 492.043   5
  10   2   5 5385.51 296.014   6
 -10   2  -5 5600.83 292.660   3
 -10  -2  -5 5081.59 288.629   3
  10   2   5 5355.68 230.285   5
  10   2   6 12234.6 455.732   6
 -10   2  -6 12041.8 439.545   3
 -10  -2  -6 11988.9 444.915   3
  10   2   7 17932.9 565.261   6
 -10   2  -7 18009.1 556.854   3
 -10  -2  -7 17460.3 545.159   3
 -10  -2  -8 229.079 87.6985   3
  10   2   8 270.161 91.0485   6
 -10   2  -8 463.748 114.467   3
  10   2   9 12414.0 494.292   6
 -10   2  -9 12597.9 489.343   3
 -10  -2  -9 13079.8 489.590   3
 -10  -2 -10 1465.55 177.465   3
 -10   2 -10 1407.80 177.033   3
  10   2  10 1510.21 190.374   6
  10   2  11 2418.66 232.486   6
 -10   2 -11 2711.65 244.005   3
 -10  -2 -11 2556.26 233.201   3
 -10  -2 -12 51.4197 61.6489   3
 -10   2 -12 120.999 88.4010   1
  10   2  12 193.363 106.189   6
 -10  -2 -12 248.380 96.0333   1
 -10   2 -12 155.411 84.1659   3
 -10  -2 -13 283.120 101.224   3
 -10   2 -13 388.396 119.705   1
  10   2  13 686.727 147.348   6
 -10  -2 -13 444.528 112.517   1
 -10   2 -13 507.714 127.898   3
 -10  -2 -14 151.475 87.4198   3
 -10   2 -14 222.658 98.4762   1
 -10  -2 -14 61.2769 68.7914   1
  10   2  14 170.271 79.7547   6
 -10   2 -14 150.605 75.4023   3
 -10  -2 -15 1728.89 213.017   3
  10   2  15 1478.57 216.383   6
 -10   2 -15 1461.51 201.355   1
  10  -2  15 1267.42 189.059   6
 -10   2 -15 1575.80 213.509   3
 -10  -2 -15 1351.42 196.311   1
 -10  -2 -16-59.9988 75.4197   3
  10  -2  16 10.5461 67.5439   6
 -10  -2 -17 595.411 138.321   3
 -10   4  17 126.323 98.4063   2
 -10  -4  17 194.479 99.7891   2
 -10   4  16 548.236 140.129   2
 -10  -4  16 292.681 107.096   2
 -10  -4  16 411.337 125.792   4
 -10   4  15 212.498 104.473   2
 -10  -4  15 59.2476 80.1201   2
 -10  -4  15 168.537 114.174   4
 -10   4  14 181.972 111.439   2
 -10  -4  14-126.283 92.9830   2
 -10  -4  14 40.9603 68.8871   4
 -10   4  13 323.972 104.902   2
 -10  -4  13 521.301 122.755   2
 -10  -4  13 650.467 154.018   4
 -10   4  12 1929.44 203.669   2
 -10  -4  12 1939.76 205.196   2
 -10   4  11 11151.1 470.581   2
 -10  -4  11 11312.4 465.481   2
 -10   4  10 3082.96 246.771   2
 -10  -4  10 2822.87 234.012   2
 -10   4   9 196.764 85.1742   2
 -10  -4   9 27.0648 62.2873   2
 -10   4   8 530.504 112.837   2
 -10  -4   8 574.020 110.740   2
  10  -4  -8 566.413 119.766   5
  10  -4  -7 8622.77 389.128   5
 -10   4   7 8824.35 378.875   2
 -10  -4   7 9065.40 378.945   2
  10   4  -6 555.676 63.7305   6
 -10   4   6 549.545 102.214   2
 -10  -4   6 681.276 111.007   2
  10  -4  -5 988.561 144.050   5
  10   4  -5 1135.32 97.2048   6
 -10  -4   5 1117.19 133.350   2
 -10   4   5 1132.47 140.848   2
 -10  -4   4 3937.90 239.362   2
 -10   4   4 3778.36 238.209   2
  10   4  -4 3874.33 186.270   6
  10  -4  -4 3805.28 253.194   5
  10   4  -3 6382.99 253.215   6
 -10   4   3 6700.21 257.772   3
  10  -4  -3 7079.35 340.144   5
  10  -4  -2 20.2682 60.6553   5
 -10   4   2 111.429 51.2899   3
  10   4  -2 109.584 47.6505   6
  10  -4  -1 0.55708 58.5306   5
 -10   4   1 83.3007 53.7947   3
  10   4  -1 40.0472 43.9881   6
  10   4   0 3758.75 221.469   6
 -10   4   0 3782.81 217.793   3
  10  -4   0 4007.51 258.473   5
  10  -4   1 728.408 123.387   5
 -10   4  -1 813.968 112.454   3
  10   4   1 661.845 83.2255   5
  10   4   1 603.251 96.2335   6
 -10   4  -2 873.315 113.934   3
  10  -4   2 854.728 133.989   5
  10   4   2 743.181 109.673   6
  10   4   2 774.154 83.4867   5
  10   4   3 5491.77 297.981   6
 -10   4  -3 6110.52 298.437   3
  10   4   3 5708.39 207.333   5
  10   4   4 577.688 110.930   6
  10   4   4 684.716 74.9362   5
 -10   4  -4 764.652 117.410   3
  10   4   5 368.731 90.6281   6
 -10   4  -5 448.210 100.221   3
  10   4   6-67.3371 90.2963   6
 -10   4  -6 11.5504 69.9877   3
  10   4   7 1056.95 153.785   6
 -10   4  -7 1039.15 146.939   3
  10   4   8 4124.06 295.541   6
 -10   4  -8 4188.72 288.817   3
  10   4   9 480.976 111.708   6
 -10   4  -9 802.692 145.050   3
  10   4  10 130.642 95.5477   6
 -10   4 -10-14.7011 49.7310   3
 -10  -4 -11 801.749 137.731   3
  10   4  11 620.903 136.073   6
 -10   4 -11 941.707 162.513   3
 -10  -4 -12 1230.33 168.749   3
  10   4  12 1090.21 179.037   6
 -10   4 -12 1244.43 185.956   3
 -10  -4 -13 123.355 85.6113   3
  10   4  13 158.087 109.428   6
 -10   4 -13 32.7965 83.9933   3
 -10  -4 -14 945.512 162.654   3
  10   4  14 757.777 166.571   6
 -10   4 -14 565.508 144.333   3
 -10   4 -15 127.835 76.1057   1
 -10  -4 -15 132.126 81.7630   3
 -10   6  16-136.474 94.4183   2
  10  -6 -15 279.936 111.999   5
 -10   6  15-2.04186 87.3171   2
 -10  -6  15 96.9604 69.5959   2
  10  -6 -14 102.712 69.6873   5
 -10   6  14-12.7168 66.5440   2
 -10  -6  14-40.2579 76.7594   2
 -10   6  13 387.555 105.337   2
  10  -6 -13 292.586 86.5503   5
 -10  -6  13 176.207 89.6170   2
 -10  -6  13 402.803 131.079   4
 -10   6  12-49.6032 66.7674   2
 -10  -6  12-36.4157 72.0691   2
  10  -6 -12-33.4034 76.0007   5
 -10  -6  12 57.4868 80.1737   4
 -10   6  11 226.901 80.1277   2
 -10  -6  11 209.071 79.4280   2
  10  -6 -11 91.6388 63.0407   5
 -10  -6  11 242.230 104.675   4
 -10   6  10 182.964 85.5815   2
 -10  -6  10 94.0496 69.1211   2
  10  -6 -10 133.195 87.3982   5
 -10   6   9 2746.68 221.853   2
 -10  -6   9 2435.08 207.477   2
  10  -6  -9 2669.03 237.597   5
  10  -6  -8 213.210 94.2837   5
 -10   6   8 220.737 83.2332   2
 -10  -6   8 164.727 76.1192   2
 -10  -6   7 5417.22 294.453   2
 -10   6   7 6190.51 320.454   2
  10  -6  -7 5395.40 330.508   5
  10  -6  -6 760.669 141.044   5
 -10  -6   6 554.526 105.196   2
 -10   6   6 691.230 118.714   2
 -10  -6   5 4019.95 291.262   7
  10  -6  -5 4325.36 289.500   5
 -10  -6   4 2013.93 213.689   7
  10   6  -4 1555.44 137.084   6
  10  -6  -4 1937.01 203.179   5
 -10  -6   3 9702.57 450.280   7
  10   6  -3 9273.92 341.064   6
  10  -6  -3 9932.96 435.737   5
 -10  -6   2 2742.96 248.987   7
  10   6  -2 2564.80 189.530   6
 -10   6   2 2671.89 171.595   3
  10  -6  -2 2524.12 222.944   5
  10  -6  -1 1579.73 176.058   5
 -10  -6   1 1914.99 210.701   7
  10   6  -1 1769.15 165.552   6
 -10   6   1 1683.07 145.843   3
 -10  -6   0 2315.52 226.902   7
  10   6   0 1938.10 180.223   6
 -10   6   0 1980.37 160.997   3
  10  -6   0 2030.37 208.297   5
 -10   6  -1 272.013 72.7796   3
 -10  -6  -1 483.506 119.475   7
  10   6   1 380.669 83.9283   6
 -10  -6  -2 1165.07 170.502   7
 -10   6  -2 1142.76 143.630   3
  10   6   2 1356.05 159.355   6
 -10  -6  -3 1118.02 168.049   7
 -10   6  -3 1360.01 155.571   3
  10   6   3 1375.69 168.183   6
 -10  -6  -4 5039.80 337.985   7
  10   6   4 5117.09 322.259   6
 -10   6  -4 5187.63 300.328   3
 -10  -6  -5 5915.92 370.785   7
  10   6   5 5698.06 346.209   6
 -10   6  -5 5701.60 326.235   3
 -10  -6  -6 946.181 168.696   7
  10   6   6 833.771 149.179   6
 -10   6  -6 763.679 133.902   3
 -10  -6  -7 388.620 112.158   7
  10   6   7 345.182 111.533   6
 -10   6  -7 372.257 102.440   3
 -10  -6  -8-17.0118 62.8926   7
  10   6   8 60.6265 69.9054   6
 -10   6  -8 198.227 100.889   3
 -10  -6  -9 685.169 140.979   7
  10   6   9 574.318 145.161   6
 -10   6  -9 369.654 99.8378   3
 -10  -6 -10 595.481 138.058   7
  10   6  10 498.170 134.700   6
 -10   6 -10 447.705 126.276   3
  10   6  11 41.1683 76.8020   6
 -10   6 -11 58.0611 65.1511   3
  10  -8  -9 166.288 100.000   5
 -10  -8   9 107.748 82.4758   7
  10  -8  -8 89.3468 58.6932   5
 -10  -8   8 89.4658 77.5702   7
  10  -8  -7 625.078 128.436   5
 -10  -8   7 1087.46 177.744   7
  10  -8  -6 178.387 75.6280   5
 -10  -8   6 174.992 104.974   7
  10  -8  -5 799.029 142.780   5
 -10  -8   5 992.635 174.048   7
 -10  -8   4 342.767 121.632   7
 -10  -8   3 184.390 101.246   7
 -10  -8   2 635.526 138.525   7
 -10  -8   1 1426.70 207.488   7
  10   8  -1 1218.66 158.110   6
 -10  -8   0-12.9232 70.6371   7
  10   8   0 12.4793 71.2562   6
 -10  -8  -1 147.205 100.166   7
  10   8   1 34.0724 61.5344   6
 -10  -8  -2 1347.55 201.776   7
  10   8   2 1148.59 165.104   6
 -10  -8  -3 1139.75 189.613   7
  10   8   3 1615.10 202.432   6
 -10  -8  -4 704.464 153.116   7
  10   8   4 478.837 132.558   6
 -10  -8  -5 958.587 179.536   7
  10   8   5 1126.23 186.772   6
 -10   8  -5 1258.06 166.393   3
  10   8   6-96.1690 86.7065   6
 -10   8  -6 158.013 82.7052   3
  10   8   7 207.460 91.0148   6
 -10   8  -7 132.699 70.5252   3
 -10   8  -8 91.2670 86.6048   3
 -11   1  17 615.559 147.962   2
 -11  -1  17 384.649 110.813   2
 -11   1  16 122.419 100.321   2
 -11  -1  16-133.346 65.7224   2
 -11   1  15 96.2994 85.6972   2
 -11  -1  15 100.595 82.1270   2
 -11   1  14 1666.82 202.355   2
 -11  -1  14 1377.04 188.587   2
 -11   1  13 567.955 134.375   2
 -11  -1  13 421.464 110.407   2
 -11   1  12 118.633 70.2154   2
 -11  -1  12 69.5905 67.1950   2
 -11   1  11 943.546 146.547   2
 -11  -1  11 799.478 132.454   2
 -11   1  10-23.9172 50.8532   2
 -11  -1  10 3.71431 63.4139   2
 -11   1   9 618.170 130.855   2
 -11  -1   9 470.769 114.099   2
 -11   1   8 671.611 119.969   2
 -11  -1   8 659.478 119.611   2
 -11   1   7 3811.47 260.836   2
 -11  -1   7 4204.35 271.038   2
 -11   1   6 856.263 131.893   2
 -11  -1   6 720.497 123.409   2
 -11   1   5 475.839 103.526   2
 -11  -1   5 448.189 99.8037   2
 -11  -1   4 443.800 95.9422   2
 -11   1   4 466.635 101.536   2
  11  -1  -3 2738.84 208.975   5
 -11  -1   3 2733.50 210.448   2
 -11   1   3 3037.27 221.023   2
  11  -1  -2 5284.68 280.393   5
  11  -1  -1 555.935 107.474   5
  11   1  -1 471.108 85.2931   5
  11  -1   0 238.379 83.4741   5
  11   1   0 158.785 60.4179   5
 -11   1   0 201.499 72.2412   3
 -11   1  -1 9014.07 358.589   3
  11  -1   1 9361.24 368.523   5
  11   1   1 8612.61 325.602   5
 -11   1  -2 3305.39 225.532   3
 -11  -1  -2 3180.11 227.067   3
  11  -1   2 3150.43 219.469   5
  11   1   2 3065.54 195.881   5
 -11   1  -3 4966.74 278.294   3
 -11  -1  -3 4716.97 275.686   3
  11  -1   3 4787.60 267.400   5
  11   1   3 4969.61 247.364   5
  11  -1   4-43.1562 69.1679   5
  11   1   4-0.45338 46.9008   5
 -11   1  -4 3.08878 51.9786   3
 -11  -1  -4 1.60004 61.6203   3
  11   1   5 107.825 69.4677   5
 -11   1  -5-55.0513 70.1289   3
 -11  -1  -5-27.3709 57.4450   3
  11   1   6 3336.40 251.514   6
 -11   1  -6 3117.96 241.012   3
 -11  -1  -6 2979.87 234.070   3
  11   1   7 42565.9 893.623   6
 -11   1  -7 42915.4 882.243   3
 -11  -1  -7 43702.9 896.040   3
 -11   1  -8-67.5872 98.0222   3
 -11  -1  -8-44.9906 71.5959   3
  11   1   8 32.8006 63.1592   6
 -11   1  -9 1220.82 162.670   3
 -11  -1  -9 1255.38 167.344   3
  11   1   9 1160.10 158.840   6
 -11   1 -10 1135.88 167.138   3
 -11  -1 -10 1398.67 179.342   3
  11   1  10 1255.25 176.866   6
 -11   1 -11 39.8404 65.3038   3
 -11  -1 -11 6.27664 53.8610   3
  11   1  11 59.3198 85.1276   6
 -11   1 -12 38.9056 74.3449   3
 -11  -1 -12 256.710 106.620   3
  11   1  12 131.609 75.6160   6
 -11   1 -13 246.719 89.5307   3
 -11  -1 -13 367.885 119.833   3
  11   1  13 449.193 128.802   6
  11  -1  13 168.105 81.5643   6
 -11   1 -14 214.058 113.641   3
 -11  -1 -14 119.534 75.3192   3
  11   1  14 87.6057 96.9251   6
  11  -1  14 3.86275 60.8574   6
 -11   1 -15 350.912 121.873   3
 -11  -1 -15 371.764 120.453   3
  11   1  15 472.507 129.336   6
 -11  -1 -15 533.557 149.639   1
  11  -1  15 340.105 122.767   6
 -11   3  16 58.5307 77.5988   2
 -11  -3  16 104.990 82.8147   2
 -11   3  15 150.638 76.6051   2
 -11  -3  15 432.082 119.876   2
 -11   3  14 45.1101 79.8518   2
 -11  -3  14 35.3968 72.5496   2
 -11   3  13 1873.42 219.776   2
 -11  -3  13 2085.66 227.392   2
 -11   3  12 4207.49 308.306   2
 -11  -3  12 4287.74 307.693   2
 -11   3  11 296.801 105.443   2
 -11  -3  11 344.130 109.217   2
 -11   3  10 1954.61 206.375   2
 -11  -3  10 1818.70 197.412   2
 -11   3   9 6985.09 367.238   2
 -11  -3   9 6474.23 349.293   2
 -11   3   8 450.484 111.540   2
 -11  -3   8 638.263 129.040   2
 -11  -3   7 797.192 125.592   2
 -11   3   7 854.933 136.632   2
  11  -3  -6 4972.25 301.044   5
 -11   3   6 4706.01 282.919   2
 -11  -3   6 4657.25 282.840   2
  11   3  -6 4691.33 184.118   6
  11  -3  -5 3638.83 257.192   5
 -11  -3   5 3406.43 235.786   2
 -11   3   5 3545.91 246.104   2
  11   3  -5 3554.47 174.551   6
  11  -3  -4 774.901 129.981   5
 -11  -3   4 669.502 115.668   2
  11   3  -4 737.034 90.1495   6
 -11   3   4 727.230 121.790   2
  11   3  -3 5426.96 239.142   6
  11  -3  -3 5027.52 294.500   5
  11  -3  -2 900.631 129.451   5
 -11   3   2 811.500 104.676   3
  11   3  -2 799.248 101.218   6
  11  -3  -1 1177.10 145.391   5
 -11   3   1 985.356 119.335   3
  11   3  -1 1152.30 125.185   6
  11  -3   0 107.068 74.0912   5
 -11   3   0 180.478 69.6577   3
  11   3   0 184.005 60.2089   5
  11   3   0 175.097 61.0264   6
  11  -3   1 208.015 83.0865   5
 -11   3  -1 373.684 84.8863   3
  11   3   1 303.435 66.4513   5
  11   3   1 182.555 70.1956   6
  11   3   2 4084.89 251.751   6
 -11   3  -2 4266.44 251.775   3
  11  -3   2 3783.82 256.345   5
  11   3   2 3953.11 201.935   5
  11  -3   3 96.3396 73.3508   5
 -11   3  -3 43.2910 47.9660   3
  11   3   3 94.8286 42.5623   5
  11   3   3 82.6949 61.6573   6
  11   3   4 4159.67 269.012   6
 -11   3  -4 4615.39 276.160   3
  11   3   4 4228.80 203.986   5
  11   3   5 14760.7 512.687   6
 -11   3  -5 14850.2 501.786   3
 -11   3  -6 929.344 142.480   3
  11   3   6 676.158 123.579   6
 -11   3  -7 1093.19 159.329   3
 -11  -3  -7 1227.69 160.836   3
  11   3   7 1209.90 164.598   6
  11   3   8 2261.13 223.726   6
 -11   3  -8 2079.76 212.643   3
 -11  -3  -8 2338.40 222.080   3
 -11  -3  -9 54.3953 77.6040   3
  11   3   9 61.7675 79.7078   6
 -11   3  -9 111.064 75.6561   3
 -11  -3 -10 60.3087 79.8532   3
  11   3  10 146.427 94.6669   6
 -11   3 -10 98.4475 79.5242   3
 -11  -3 -11-67.3338 78.9285   3
  11   3  11-19.1829 69.4016   6
 -11   3 -11-9.37766 71.4361   3
 -11  -3 -12 236.259 98.3355   3
  11   3  12 255.472 99.5470   6
 -11   3 -12 166.608 83.4818   3
 -11  -3 -13 142.777 98.0316   3
  11   3  13 224.546 106.084   6
 -11   3 -13 88.6686 70.3791   3
 -11  -3 -14-104.472 74.6024   3
  11   3  14 66.2264 70.1337   6
 -11  -3 -15 112.389 94.4233   3
 -11  -5  16 53.2446 87.6531   2
 -11   5  15 44.2605 75.4389   2
 -11  -5  15-74.9931 95.7660   2
 -11   5  14 478.093 132.092   2
 -11  -5  14 327.180 103.709   2
 -11   5  13 1060.36 158.871   2
 -11  -5  13 1124.49 169.699   2
 -11   5  12 354.335 104.633   2
 -11  -5  12 138.115 82.2469   2
  11  -5 -12 203.553 89.6784   5
 -11   5  11 155.496 102.428   2
 -11  -5  11 96.8024 80.6726   2
  11  -5 -11 110.962 81.5931   5
 -11   5  10 68.8766 74.6527   2
 -11  -5  10 85.6650 71.8214   2
  11  -5 -10 155.935 79.4094   5
 -11  -5   9 1380.93 170.316   2
  11  -5  -9 1485.94 192.394   5
 -11   5   9 1606.02 186.435   2
 -11   5   8 3201.61 247.470   2
 -11  -5   8 2806.89 228.135   2
  11  -5  -8 2741.49 249.152   5
  11  -5  -7 520.675 116.194   5
 -11  -5   7 425.857 102.141   2
 -11   5   7 512.592 108.732   2
 -11  -5   6 3213.47 236.847   2
 -11   5   6 3093.13 232.634   2
  11  -5  -6 3336.10 262.795   5
  11  -5  -5 477.948 112.262   5
 -11  -5   5 385.499 93.8640   2
 -11   5   5 671.770 120.001   2
  11   5  -4 11145.3 347.502   6
  11  -5  -4 11346.4 470.838   5
  11   5  -3 1127.53 120.589   6
 -11   5   3 1315.35 124.393   3
  11  -5  -2 649.760 131.931   5
 -11   5   2 563.309 94.6087   3
  11   5  -2 463.652 88.8628   6
  11  -5  -1 51.0509 82.0244   5
 -11   5   1 72.3361 59.1289   3
  11   5  -1 44.9430 54.9501   6
  11   5   0 4223.57 255.268   6
 -11   5   0 3817.14 230.635   3
  11  -5   0 3868.56 280.767   5
  11   5   1 4374.49 269.113   6
 -11   5  -1 4123.49 248.601   3
  11  -5   1 4540.12 306.998   5
  11   5   1 4382.80 200.129   5
 -11   5  -2 63.5423 49.9821   3
  11   5   2 146.465 71.0042   6
 -11   5  -3 1082.59 139.226   3
  11   5   3 1140.98 153.742   6
 -11   5  -4 909.129 131.735   3
  11   5   4 787.925 129.614   6
  11   5   5 89.6900 73.9042   6
 -11   5  -5 112.547 65.9990   3
  11   5   6 529.340 122.003   6
 -11   5  -6 363.626 95.5991   3
  11   5   7 327.080 108.265   6
 -11   5  -7 391.072 114.047   3
  11   5   8 111.382 93.4535   6
 -11   5  -8 26.3268 66.4948   3
  11   5   9 200.970 104.434   6
 -11   5  -9-36.4578 77.2270   3
  11   5  10 1222.03 188.843   6
 -11   5 -10 1018.61 170.070   3
  11   5  11 539.995 134.053   6
 -11   5 -11 763.866 155.998   3
  11  -7 -13-1.76265 64.3447   5
  11  -7 -12 76.2068 59.8257   5
  11  -7 -11-147.355 90.7478   5
  11  -7 -10 47.1157 79.2413   5
  11  -7  -9 31.7765 69.5799   5
  11  -7  -8 374.534 107.242   5
  11  -7  -7 863.598 148.183   5
  11  -7  -6 1934.54 211.457   5
  11  -7  -5 278.183 102.022   5
 -11  -7   5 339.800 115.565   7
  11  -7  -4 416.197 104.728   5
 -11  -7   4 599.102 139.614   7
  11  -7  -3 878.290 151.842   5
 -11  -7   3 1281.57 190.247   7
  11  -7  -2-26.2935 77.4054   5
 -11  -7   2 65.2591 84.6292   7
  11   7  -2 42.7869 60.6732   6
 -11  -7   1 401.754 120.098   7
  11   7  -1 471.734 100.533   6
 -11  -7   0 220.497 117.768   7
  11   7   0 60.4927 64.2517   6
 -11  -7  -1 6.69721 68.4611   7
  11   7   1 29.0134 58.9264   6
 -11  -7  -2 1416.72 202.864   7
  11   7   2 1712.32 196.974   6
 -11   7  -2 1857.58 180.844   3
 -11  -7  -3 1546.99 210.845   7
  11   7   3 1830.98 205.785   6
 -11   7  -3 1762.81 185.260   3
 -11  -7  -4-46.9545 66.2162   7
  11   7   4 60.7202 88.2881   6
 -11   7  -4-9.39104 58.3719   3
 -11  -7  -5 1113.23 187.877   7
  11   7   5 675.710 142.043   6
 -11   7  -5 700.632 133.922   3
 -11  -7  -6 447.323 129.839   7
  11   7   6 650.835 142.661   6
 -11   7  -6 419.536 114.750   3
 -11  -7  -7 1223.49 197.345   7
  11   7   7 1479.21 208.247   6
 -11   7  -7 1150.39 172.638   3
 -11  -7  -8 478.029 131.484   7
  11   7   8 344.868 118.296   6
 -11   7  -8 624.766 141.639   3
 -11  -7  -9 438.845 132.028   7
 -11   7  -9 578.397 139.946   3
  11   9   2 16.8709 65.7499   6
  11   9   3 442.585 128.282   6
 -12   0  16 1390.92 214.197   2
 -12   0  15-97.1766 91.9275   2
 -12   0  14 264.545 100.235   2
 -12   0  13-85.8071 92.3397   2
 -12   0  12 334.467 115.437   2
 -12   0  11 1.60653 63.0995   2
 -12   0  10 346.262 98.1548   2
 -12   0   9-5.51015 69.1302   2
 -12   0   8 1145.59 158.888   2
 -12   0   7 47.2304 59.0506   2
 -12   0   6 9424.59 418.149   2
 -12   0   5-68.9728 71.2545   2
 -12   0   4 1576.48 172.479   2
 -12   0   3 27.4548 59.7382   2
  12   0  -2 703.231 115.432   5
  12   0  -1-4.08574 67.3886   5
  12   0   0 14264.7 458.903   5
  12   0   1-9.44963 57.6484   5
 -12   0  -1 176.122 94.7347   3
 -12   0  -2 19271.7 564.667   3
  12   0   2 19750.9 536.305   5
  12   0   3 160.540 82.9706   5
 -12   0  -3-0.04524 57.6257   3
 -12   0  -4 4854.15 295.375   3
  12   0   4 4681.04 269.272   5
  12   0   5 100.212 70.5623   5
 -12   0  -5-2.03152 67.2842   3
 -12   0  -6 11884.2 476.191   3
 -12   0  -7-6.70372 67.7328   3
 -12   0  -8 25.5782 59.2897   3
 -12   0  -9 114.590 81.2446   3
 -12   0 -10 15.3326 73.4182   3
  12   0  10 34.4218 70.2329   6
 -12   0 -11 83.2102 75.7180   3
  12   0  11 12.5923 83.9092   6
  12   0  12 4315.17 335.648   6
 -12   0 -12 4778.26 343.655   3
 -12   0 -13-77.1749 79.4217   3
  12   0  13-22.9550 75.5509   6
 -12   0 -14 491.752 135.836   3
  12   0  14 545.183 144.545   6
 -12   2  15-108.143 101.274   2
 -12  -2  15 50.8240 87.9600   2
 -12   2  14 441.853 127.915   2
 -12  -2  14 231.582 99.0185   2
 -12   2  13 112.646 79.1322   2
 -12  -2  13 229.584 91.4668   2
 -12   2  12 121.198 79.4244   2
 -12  -2  12 46.2815 80.8034   2
 -12   2  11 169.923 93.6354   2
 -12  -2  11 132.744 91.0091   2
 -12   2  10 267.988 105.478   2
 -12  -2  10 201.820 91.7783   2
 -12   2   9 3105.88 253.449   2
 -12  -2   9 3264.47 259.563   2
 -12   2   8 1466.97 180.219   2
 -12  -2   8 1405.47 175.153   2
  12   2  -7 22.3671 28.2940   6
 -12   2   7 101.798 78.4832   2
 -12  -2   7 116.131 69.6839   2
  12   2  -6-9.65075 33.1006   6
 -12  -2   6-59.3501 66.8561   2
 -12   2   6 103.428 78.2526   2
  12  -2  -5 903.182 141.186   5
  12   2  -5 1109.37 109.152   6
 -12  -2   5 1302.08 158.289   2
 -12   2   5 1032.69 145.889   2
  12  -2  -4 2618.00 223.555   5
 -12  -2   4 2405.55 217.653   2
 -12   2   4 2531.38 219.491   2
  12   2  -4 2593.84 169.728   6
  12   2  -3 6978.25 286.503   6
  12  -2  -3 7304.47 360.712   5
  12  -2  -2 282.929 92.1072   5
  12   2  -2 168.983 67.2320   6
  12  -2  -1 248.509 79.9814   5
  12   2  -1 310.971 77.6591   5
 -12   2   1 393.569 91.8276   3
  12   2  -1 427.584 91.5070   6
  12   2   0 3195.07 210.042   5
  12   2   0 3275.60 218.093   6
 -12   2   0 3327.63 229.268   3
  12  -2   0 3229.94 240.339   5
  12  -2   1 1003.97 146.148   5
  12   2   1 1007.52 120.682   5
 -12   2  -1 780.020 121.570   3
  12   2   1 859.738 124.797   6
  12   2   2 1919.80 184.742   6
 -12   2  -2 1594.95 168.625   3
  12  -2   2 1683.64 176.053   5
  12   2   2 1532.09 150.156   5
  12  -2   3 64.1062 73.3300   5
  12   2   3 200.532 73.9499   5
 -12   2  -3 93.1625 71.9479   3
  12   2   3 112.014 79.8112   6
  12   2   4 4792.11 296.931   6
 -12   2  -4 5150.84 302.158   3
  12  -2   4 4943.46 301.539   5
  12   2   4 5447.91 261.021   5
  12   2   5 11997.4 476.891   6
 -12   2  -5 12763.8 483.427   3
 -12  -2  -5 12902.1 496.056   3
  12   2   5 12718.7 401.972   5
 -12   2  -6 119.988 66.0380   3
 -12  -2  -6 466.065 120.698   3
  12   2   6 321.509 98.0978   6
  12   2   7 2854.37 248.658   6
 -12   2  -7 2714.91 241.641   3
 -12  -2  -7 2764.23 242.440   3
 -12   2  -8 38.5452 56.7582   3
 -12  -2  -8 93.2886 89.6437   3
  12   2   8 245.891 123.076   6
  12   2   9 5126.65 347.719   6
 -12   2  -9 5184.43 343.772   3
 -12  -2  -9 5367.21 344.497   3
 -12   2 -10 154.107 67.3813   3
 -12  -2 -10 27.8568 81.4078   3
  12   2  10 138.641 96.9660   6
 -12   2 -11 1610.60 202.077   3
  12   2  11 1697.52 217.818   6
 -12  -2 -11 2229.02 235.755   3
 -12   2 -12 235.158 103.861   3
 -12  -2 -12 0.70838 73.2516   3
  12   2  12 89.7057 84.6970   6
 -12   2 -13 180.864 96.9904   3
 -12  -2 -13 211.805 110.036   3
  12   2  13 239.080 103.656   6
 -12  -2 -14 3350.84 305.939   3
 -12   4  15 1475.57 213.759   2
 -12  -4  15 1103.30 186.180   2
 -12   4  14 219.955 105.360   2
 -12  -4  14 109.673 73.2854   2
 -12   4  13 881.969 163.055   2
 -12  -4  13 755.128 157.100   2
 -12   4  12 742.142 154.505   2
 -12  -4  12 927.666 171.919   2
 -12   4  11 8515.78 438.923   2
 -12  -4  11 8169.43 431.485   2
 -12   4  10 424.042 125.750   2
 -12  -4  10 133.298 84.7340   2
  12  -4  -9 116.573 90.8886   5
 -12   4   9-65.6081 76.8429   2
 -12  -4   9 23.1482 60.0335   2
  12  -4  -8 3365.66 275.737   5
 -12   4   8 3546.06 269.154   2
 -12  -4   8 2989.28 247.910   2
  12  -4  -7 25.2964 71.2583   5
 -12  -4   7-2.24703 69.5167   2
 -12   4   7-46.9904 68.0745   2
  12  -4  -6 1120.47 168.796   5
 -12  -4   6 1217.21 154.476   2
 -12   4   6 1253.92 162.261   2
  12  -4  -5 743.361 135.095   5
  12   4  -5 826.688 92.5510   6
 -12  -4   5 802.276 125.629   2
 -12   4   5 982.734 148.598   2
  12  -4  -4 125.655 81.6251   5
  12   4  -4-19.6253 43.7427   6
  12  -4  -3 693.110 125.557   5
  12   4  -3 510.326 81.2211   6
  12  -4  -2 311.321 99.2616   5
 -12   4   2 410.493 85.3303   3
  12   4  -2 303.558 74.2683   6
  12   4  -1 7611.37 331.377   6
 -12   4   1 7965.22 335.414   3
  12  -4  -1 8121.27 402.165   5
  12  -4   0-30.8528 65.5728   5
 -12   4   0 130.211 73.2462   3
  12   4   0 130.857 63.1476   5
  12   4   0 133.388 64.9985   6
  12  -4   1 8.71216 66.5838   5
 -12   4  -1 23.4282 63.6220   3
  12   4   1-42.4377 39.5185   5
  12   4   1 19.1307 47.4396   6
  12   4   2 4326.19 276.462   6
 -12   4  -2 4434.86 274.883   3
  12  -4   2 4594.45 310.258   5
  12   4   2 4193.06 212.895   5
  12   4   3 139.831 49.8823   5
 -12   4  -3 141.537 69.9898   3
  12   4   3 183.160 73.1420   6
  12   4   4 5606.43 330.482   6
 -12   4  -4 5600.15 321.690   3
 -12   4  -5 873.143 146.771   3
  12   4   5 771.119 130.624   6
  12   4   6 3016.93 259.384   6
 -12   4  -6 3559.25 273.592   3
 -12   4  -7 137.891 82.8288   3
  12   4   7 25.1183 69.0737   6
 -12   4  -8 40.0014 54.5136   3
  12   4   8 68.2477 53.4220   6
  12   4   9-35.0686 79.9286   6
 -12   4  -9 36.4147 71.0755   3
  12   4  10 1705.44 227.673   6
 -12   4 -10 1703.99 215.993   3
  12   4  11 339.609 127.306   6
 -12   4 -11 462.183 122.179   3
 -12   6  14-31.5436 64.1993   2
 -12   6  13-32.9273 79.5049   2
 -12  -6  13 46.4777 66.2930   2
  12  -6 -13-39.1817 82.3049   5
 -12   6  12 48.3101 71.9291   2
 -12  -6  12 104.764 70.4065   2
  12  -6 -12 44.2124 64.3563   5
  12  -6 -11 823.333 161.600   5
 -12   6  11 835.112 147.265   2
 -12  -6  11 935.400 158.012   2
  12  -6 -10 745.108 143.732   5
 -12   6  10 1133.04 164.243   2
 -12  -6  10 976.374 155.614   2
  12  -6  -9-53.7061 72.2946   5
 -12  -6   9 60.8233 70.6053   2
 -12   6   9 46.5926 77.5161   2
  12  -6  -8-3.07135 75.2049   5
 -12  -6   8 80.7620 73.4897   2
 -12   6   8 83.8508 76.9948   2
 -12  -6   7 1797.66 188.058   2
 -12   6   7 2055.68 206.170   2
  12  -6  -6 50.7148 77.6283   5
  12  -6  -5 1558.86 200.053   5
  12  -6  -4-0.53252 79.7764   5
  12  -6  -3 253.091 104.313   5
  12   6  -2 1961.90 178.084   6
  12  -6  -2 2266.77 236.783   5
  12  -6  -1 299.496 101.652   5
  12   6  -1 413.574 89.7059   6
  12  -6   0 1425.68 197.007   5
  12   6   0 1636.50 175.434   6
 -12   6   0 1417.65 154.993   3
 -12   6  -1 209.399 77.6469   3
  12   6   1 291.360 91.6107   6
 -12   6  -2 430.838 96.2454   3
  12   6   2 352.582 98.6736   6
 -12   6  -3 498.314 110.932   3
  12   6   3 385.568 101.656   6
 -12   6  -4 114.159 79.0472   3
  12   6   4 110.865 83.2484   6
  12   6   5 2929.14 264.568   6
 -12   6  -5 3052.90 254.847   3
  12   6   6 1035.41 174.082   6
 -12   6  -6 826.154 145.059   3
  12   6   7 275.489 92.5306   6
 -12   6  -7 341.656 116.560   3
  12   6   8 100.272 62.3106   6
 -12   6  -8 268.536 106.081   3
 -12   6  -9 965.253 168.538   3
  12  -8  -7 29.0752 68.0852   5
  12  -8  -6 16.2024 71.7086   5
  12  -8  -5 51.6945 77.2006   5
  12  -8  -4 733.624 157.956   5
  12   8   1 742.383 141.291   6
  12   8   2 382.051 112.022   6
  12   8   3 97.9931 78.8239   6
  12   8   4 1554.79 209.262   6
 -13   1  14 149.333 101.270   2
 -13  -1  14 20.7826 87.0710   2
 -13   1  13 333.396 118.679   2
 -13  -1  13 498.295 134.615   2
 -13   1  12 199.403 110.312   2
 -13  -1  12 138.709 91.5100   2
 -13   1  11 28.8801 85.9756   2
 -13  -1  11-15.8663 64.6885   2
 -13   1  10 301.571 108.462   2
 -13  -1  10 385.608 106.832   2
 -13   1   9 128.409 90.2932   2
 -13  -1   9 174.384 103.102   2
 -13   1   8 2277.31 219.639   2
 -13  -1   8 2587.89 235.276   2
 -13   1   7 2151.09 214.611   2
 -13  -1   7 2259.79 223.558   2
 -13  -1   6 473.648 114.717   2
 -13   1   6 342.994 107.232   2
 -13  -1   5 947.634 144.746   2
 -13   1   5 744.256 140.699   2
  13  -1  -4 58.4273 70.6515   5
 -13  -1   4 8.39767 60.5148   2
 -13   1   4 74.1962 70.9644   2
  13  -1  -3 96.6103 56.4751   5
  13   1  -2 1695.58 167.061   5
  13  -1  -2 2129.59 200.135   5
  13   1  -1 1650.36 166.775   5
  13  -1  -1 1773.92 184.194   5
  13  -1   0 1080.07 152.190   5
  13   1   0 990.489 128.552   5
 -13   1  -1 1342.32 165.793   3
  13  -1   1 1553.84 172.615   5
  13   1   1 1734.64 167.484   5
 -13   1  -2 4173.93 279.114   3
  13  -1   2 3835.39 267.754   5
  13   1   2 3737.83 242.414   5
 -13   1  -3 28636.9 730.585   3
  13  -1   3 28726.4 712.570   5
  13   1   3 30128.2 671.372   5
 -13   1  -4 2042.98 213.517   3
 -13  -1  -4 2082.38 219.615   3
  13  -1   4 2233.12 202.838   5
  13   1   4 2174.56 186.610   5
  13   1   5 113.769 62.6450   5
 -13   1  -5-125.467 93.3834   3
 -13  -1  -5 156.261 101.883   3
  13   1   5 130.882 71.1228   6
 -13   1  -6 833.351 137.100   3
 -13  -1  -6 1165.72 168.714   3
  13   1   6 1064.60 162.780   6
 -13   1  -7 1108.06 161.636   3
 -13  -1  -7 986.439 159.784   3
  13   1   7 1287.87 180.197   6
 -13   1  -8 444.136 113.962   3
 -13  -1  -8 580.078 140.348   3
  13   1   8 471.119 119.413   6
 -13   1  -9 592.385 137.966   3
 -13  -1  -9 610.281 133.317   3
  13   1   9 565.609 137.728   6
 -13   1 -10 1803.15 220.126   3
 -13  -1 -10 1661.22 204.024   3
  13   1  10 1556.98 203.702   6
 -13   1 -11 173.639 101.611   3
 -13  -1 -11 98.7504 93.6080   3
  13   1  11 81.1526 76.4842   6
 -13   1 -12 1253.29 194.645   3
 -13  -1 -12 1370.23 201.442   3
  13   1  12 1022.29 179.849   6
 -13   3  14 1886.14 237.134   2
 -13  -3  14 2322.61 262.704   2
 -13   3  13 902.140 167.014   2
 -13  -3  13 900.351 161.814   2
 -13   3  12 778.692 147.417   2
 -13  -3  12 691.000 149.879   2
 -13  -3  11 1603.82 206.680   2
 -13   3  11 2065.74 235.134   2
 -13   3  10 238.028 108.596   2
 -13  -3  10 95.2028 89.5963   2
 -13   3   9 357.638 105.987   2
 -13  -3   9 447.561 110.117   2
  13  -3  -8 1452.36 191.417   5
 -13   3   8 1689.57 205.634   2
 -13  -3   8 1139.14 167.686   2
  13  -3  -7 1700.63 204.220   5
 -13  -3   7 1695.89 191.845   2
 -13   3   7 1379.24 185.005   2
  13  -3  -6 169.675 75.2988   5
 -13  -3   6 190.897 81.8462   2
 -13   3   6 134.654 63.5896   2
  13  -3  -5 185.259 94.4240   5
 -13  -3   5 43.7997 70.0470   2
 -13   3   5 6.46481 71.2259   2
  13   3  -5 104.234 41.4866   6
  13  -3  -4 63.4319 78.4364   5
  13   3  -4 90.5489 49.7307   6
  13   3  -3 3560.50 217.572   6
  13  -3  -3 3405.81 260.548   5
  13  -3  -2 91.0121 83.8444   5
  13   3  -2 73.2713 54.2114   6
  13  -3  -1 157.631 83.7165   5
  13   3  -1 129.609 62.3954   5
 -13   3   1 89.8285 50.6963   3
  13   3  -1 90.7890 55.9083   6
  13   3   0 3303.95 233.443   6
 -13   3   0 3785.80 251.828   3
  13  -3   0 3326.67 263.655   5
  13   3   0 3689.35 228.670   5
  13   3   1 5122.18 293.176   6
 -13   3  -1 4688.55 285.637   3
  13  -3   1 5362.46 332.309   5
  13   3   1 4483.90 246.817   5
  13   3   2 1959.04 192.911   6
 -13   3  -2 2211.68 202.651   3
  13  -3   2 2196.62 218.630   5
  13   3   2 2079.61 169.083   5
  13  -3   3 15.2625 53.3549   5
  13   3   3 3.41026 39.3600   5
  13   3   3 17.4254 48.6587   6
  13   3   4 7714.88 393.977   6
 -13   3  -4 7734.09 388.181   3
  13   3   4 7647.16 310.245   5
 -13   3  -5 461.518 128.249   3
  13   3   5 321.722 109.821   6
 -13   3  -6 1624.12 198.378   3
  13   3   6 1585.00 199.485   6
  13   3   7 3437.19 290.584   6
 -13   3  -7 3189.00 270.954   3
 -13   3  -8 493.181 119.547   3
  13   3   8 587.380 136.147   6
 -13   3  -9 11.1271 72.3416   3
  13   3   9-20.2931 66.8116   6
 -13   3 -10 327.397 99.0499   3
 -13  -3 -10 414.014 117.438   3
  13   3  10 444.655 125.756   6
 -13   3 -11-29.1539 85.0315   3
 -13  -3 -11-61.8649 67.5287   3
  13   3  11 86.4514 82.4149   6
 -13  -3 -12 522.052 138.567   3
 -13   5  13 717.572 167.108   2
 -13  -5  13 527.387 144.723   2
  13  -5 -12 2367.48 259.572   5
 -13   5  12 2579.44 266.160   2
 -13  -5  12 2222.24 246.156   2
  13  -5 -11 264.909 125.217   5
 -13   5  11 396.659 126.515   2
 -13  -5  11 201.738 108.871   2
 -13   5  10 3048.87 272.025   2
 -13  -5  10 3201.64 276.616   2
  13  -5 -10 3099.91 289.568   5
  13  -5  -9 185.950 113.997   5
 -13  -5   9 75.2913 66.6278   2
 -13   5   9 35.7293 73.1244   2
  13  -5  -8 1442.02 201.568   5
 -13  -5   8 1217.04 175.067   2
 -13   5   8 1592.06 194.356   2
  13  -5  -7 143.742 91.8627   5
 -13   5   7 23.0402 72.2187   2
  13  -5  -6 579.842 132.972   5
  13  -5  -5 474.778 124.216   5
  13  -5  -4 762.468 145.570   5
  13  -5  -3 308.358 105.820   5
  13  -5  -2 31.6424 71.3840   5
 -13   5   2 5.47644 50.5709   3
  13   5  -2-32.6265 48.0619   6
  13  -5  -1 291.493 122.130   5
 -13   5   1 222.817 67.9814   3
  13   5  -1 180.085 66.5941   6
  13  -5   0 345.990 119.268   5
 -13   5   0 110.483 62.8902   3
  13   5   0 244.080 83.9577   6
  13  -5   1 1627.67 203.157   5
  13   5   1 1750.89 184.194   6
 -13   5  -1 1438.71 162.165   3
 -13   5  -2 783.670 131.151   3
  13   5   2 603.050 119.996   6
 -13   5  -3 322.459 96.5042   3
  13   5   3 491.559 104.607   6
 -13   5  -4 136.310 78.5582   3
  13   5   4 18.0219 58.5442   6
 -13   5  -5-50.4688 56.6682   3
  13   5   5 82.6006 77.7280   6
 -13   5  -6 509.663 113.289   3
  13   5   6 591.405 127.497   6
 -13   5  -7 24.3347 68.9623   3
  13   5   7 5.41876 62.9170   6
 -13   5  -8 68.9479 76.3476   3
  13   5   8-15.9848 70.6848   6
 -13   5  -9 1570.45 215.798   3
  13   5   9 1913.85 243.064   6
  13  -7  -7 632.885 139.624   5
  13  -7  -6-50.2354 95.4718   5
  13  -7  -5 301.879 127.967   5
  13  -7  -4 1948.68 233.499   5
  13  -7  -3 109.102 95.4830   5
  13  -7  -2 159.137 80.0435   5
  13   7   0 37.7396 63.4329   6
  13   7   1 673.091 133.188   6
  13   7   2 178.447 96.6799   6
  13   7   3 1393.89 190.687   6
  13   7   4 145.977 86.1541   6
 -13   7  -5-88.8380 80.7197   3
  13   7   5 35.8770 74.2759   6
 -13   7  -6-91.4761 75.7879   3
 -14   0  13 22.8897 56.3680   2
 -14   0  12 189.719 95.4214   2
 -14   0  11 94.9054 104.279   2
 -14   0  10 3226.71 283.115   2
 -14   0   9 147.412 101.038   2
 -14   0   8 112.642 84.5915   2
 -14   0   7-54.0806 99.9391   2
 -14   0   6 323.683 106.854   2
 -14   0   5-2.88912 61.2890   2
  14   0  -4 2702.22 232.333   5
  14   0  -3 50.6670 75.6395   5
  14   0  -2 11794.5 469.516   5
  14   0  -1 136.283 104.372   5
  14   0   0 701.601 127.636   5
  14   0   1 83.6315 65.2507   5
  14   0   2 1280.79 163.631   5
  14   0   3-11.3826 83.5426   5
 -14   0  -3 371.013 137.113   3
 -14   0  -4 24606.3 722.870   3
  14   0   4 25621.8 683.773   5
 -14   0  -5-25.3950 68.2141   3
 -14   0  -6 1641.96 197.875   3
 -14   0  -7 142.223 98.2019   3
 -14   0  -8 1003.12 169.362   3
 -14   0  -9-13.3937 68.7361   3
  14   0   9 124.285 94.7702   6
 -14   0 -10 576.460 144.345   3
  14   0  10 515.980 132.645   6
  14   0  11 146.515 109.461   6
 -14   2  13 1302.15 198.915   2
 -14  -2  13 1304.64 203.125   2
 -14   2  12 1208.13 197.713   2
 -14  -2  12 993.288 173.659   2
 -14   2  11 186.425 110.652   2
 -14  -2  11 178.705 101.396   2
 -14   2  10-16.9514 74.3065   2
 -14  -2  10 42.4506 79.7138   2
 -14   2   9 27.1342 89.3288   2
 -14  -2   9-21.2996 76.8721   2
 -14  -2   8 1592.02 202.015   2
 -14   2   8 1669.89 199.605   2
  14  -2  -7 718.255 151.308   5
 -14  -2   7 621.023 129.135   2
 -14   2   7 843.628 154.489   2
  14  -2  -6 436.069 122.387   5
 -14  -2   6 373.636 112.306   2
 -14   2   6 380.791 125.078   2
  14  -2  -5 1730.76 203.553   5
 -14   2   5 1926.74 212.159   2
  14   2  -5 1744.62 151.122   6
 -14  -2   5 1651.50 195.296   2
  14  -2  -4-13.0537 55.9007   5
  14   2  -4 4.13232 36.3230   6
  14  -2  -3 132.242 73.7477   5
  14   2  -3 45.6102 53.8330   6
  14  -2  -2 806.043 146.745   5
  14   2  -2 537.237 103.920   5
  14   2  -2 696.686 110.968   6
  14  -2  -1 157.552 106.835   5
  14   2  -1 79.6624 52.7124   5
  14   2  -1 168.687 64.7805   6
  14   2   0 3646.65 255.594   6
 -14   2   0 4038.24 274.583   3
  14  -2   0 3308.10 264.899   5
  14   2   0 3579.79 242.291   5
  14   2   1 2572.20 218.628   6
 -14   2  -1 2259.10 214.615   3
  14  -2   1 2560.87 234.391   5
  14   2   1 2666.81 209.407   5
  14  -2   2 170.263 90.5340   5
  14   2   2 230.355 73.1176   5
 -14   2  -2 167.199 80.7522   3
  14   2   2 224.117 80.1213   6
  14  -2   3-26.5440 70.6993   5
  14   2   3-35.3255 50.2319   5
 -14   2  -3 4.98102 55.9791   3
  14   2   3-29.0366 74.3992   6
  14  -2   4 730.841 137.648   5
  14   2   4 713.300 115.960   5
 -14   2  -4 1047.31 163.260   3
  14   2   4 771.694 138.072   6
  14   2   5 2642.40 247.418   6
 -14   2  -5 2784.91 248.154   3
 -14   2  -6 542.849 126.474   3
  14   2   6 566.397 120.063   6
 -14   2  -7 166.096 94.1288   3
 -14  -2  -7 25.4331 74.9917   3
  14   2   7 114.617 91.6218   6
 -14   2  -8 770.992 152.014   3
 -14  -2  -8 618.800 144.359   3
  14   2   8 604.051 144.451   6
 -14   2  -9 1078.56 182.619   3
 -14  -2  -9 677.087 139.270   3
  14   2   9 701.500 144.016   6
 -14   2 -10 445.871 141.507   3
 -14  -2 -10 339.825 118.064   3
  14   2  10 323.453 114.067   6
 -14   4  12 936.048 174.380   2
 -14  -4  12 941.597 162.886   2
  14  -4 -11-46.5676 61.2017   5
 -14   4  11 50.4318 72.7798   2
 -14  -4  11-53.9969 70.5523   2
  14  -4 -10 335.001 126.511   5
 -14   4  10 272.985 107.655   2
 -14  -4  10 570.996 139.832   2
  14  -4  -9 36.7296 109.618   5
 -14  -4   9 11.1201 70.1905   2
 -14   4   9 34.6271 67.7587   2
  14  -4  -8 198.774 100.609   5
 -14  -4   8-26.0477 95.3519   2
 -14   4   8 152.366 96.0504   2
 -14  -4   7 1734.55 204.463   2
 -14   4   7 1526.26 197.452   2
  14  -4  -7 1817.40 216.085   5
  14  -4  -6 416.457 125.803   5
  14  -4  -5 2420.84 248.128   5
  14  -4  -4 58.0859 74.7158   5
  14  -4  -3 887.433 160.252   5
  14   4  -3 716.423 112.266   6
  14   4  -2 3358.78 231.374   6
  14  -4  -2 2854.94 263.836   5
  14   4  -1 1358.95 149.885   5
  14  -4  -1 1665.02 204.940   5
  14   4  -1 1422.52 161.734   6
 -14   4   1 1483.25 167.571   3
  14   4   0 2303.59 206.631   6
 -14   4   0 2693.26 224.463   3
  14  -4   0 2559.82 248.294   5
  14   4   0 2413.82 187.907   5
  14  -4   1 135.981 96.8058   5
  14   4   1 79.0700 64.9518   5
 -14   4  -1 157.798 77.7259   3
  14   4   1 137.435 74.4102   6
  14   4   2 2833.39 239.637   6
 -14   4  -2 3111.77 251.645   3
  14  -4   2 2977.66 267.434   5
 -14   4  -3 233.479 90.5889   3
  14   4   3 348.004 95.2493   6
 -14   4  -4 86.2777 83.9592   3
  14   4   4-12.9016 54.6583   6
 -14   4  -5 1038.30 161.026   3
  14   4   5 1114.72 171.196   6
  14   4   6 2016.01 232.705   6
 -14   4  -6 2040.92 222.289   3
 -14   4  -7 905.807 167.660   3
  14   4   7 680.679 150.508   6
 -14   4  -8 392.725 120.904   3
  14   4   8 509.104 136.790   6
 -14   6  10 168.978 92.6350   2
 -14  -6   9 1777.59 213.800   2
 -14   6   9 1637.84 204.683   2
  14  -6  -6 50.6695 85.2058   5
  14  -6  -5 505.531 135.631   5
  14  -6  -4 260.810 122.427   5
  14  -6  -3 91.9277 112.362   5
  14  -6  -2 35.4658 77.9387   5
  14  -6  -1 531.094 141.279   5
  14  -6   0 78.4086 97.3378   5
  14   6   0-13.7950 52.9641   6
  14   6   1 686.479 128.711   6
 -14   6  -2 548.349 115.616   3
  14   6   2 393.448 108.891   6
 -14   6  -3 546.877 118.679   3
  14   6   3 591.821 127.557   6
 -14   6  -4 189.651 86.0877   3
  14   6   4 216.357 107.854   6
 -14   6  -5 732.855 145.557   3
  14   6   5 734.055 160.788   6
 -14   6  -6 170.114 101.293   3
  14   6   6 35.2888 64.0096   6
 -15   1  11 597.095 141.823   2
 -15  -1  11 560.429 140.418   2
 -15   1  10 304.378 118.426   2
 -15  -1  10 320.637 125.276   2
 -15  -1   9 583.539 137.000   2
 -15   1   9 348.022 117.230   2
 -15  -1   8 54.1030 78.9835   2
 -15   1   8 36.2586 72.7857   2
 -15  -1   7 810.453 164.224   2
 -15   1   7 472.017 126.510   2
  15  -1  -6 277.823 107.173   5
 -15  -1   6 203.639 115.535   2
 -15   1   6 444.482 130.209   2
  15  -1  -5 1154.30 163.242   5
  15  -1  -4 534.461 139.292   5
  15   1  -4 303.888 84.4049   5
  15  -1  -3 1240.66 177.401   5
  15   1  -3 1174.33 158.237   5
  15   1  -2 1434.69 175.735   5
  15  -1  -2 2020.29 223.598   5
  15  -1  -1 8101.21 417.109   5
  15   1  -1 8336.44 402.229   5
  15  -1   0 277.508 107.685   5
  15   1   0 111.937 74.1188   5
  15  -1   1 1860.96 209.777   5
  15   1   1 1689.43 184.617   5
 -15   1  -2 4045.20 303.446   3
  15  -1   2 3466.44 272.959   5
  15   1   2 4038.36 275.044   5
  15  -1   3-40.7259 79.1279   5
  15   1   3 147.647 83.7014   5
 -15   1  -3 108.435 86.6791   3
  15  -1   4 556.261 118.614   5
  15   1   4 788.334 128.272   5
 -15   1  -4 605.093 133.432   3
  15   1   4 581.882 133.065   6
 -15   1  -5 754.044 144.029   3
  15   1   5 752.363 148.587   6
 -15   1  -6 342.375 116.598   3
 -15  -1  -6 173.219 98.4640   3
  15   1   6 273.542 101.182   6
 -15   1  -7 314.382 123.028   3
 -15  -1  -7 243.531 108.006   3
  15   1   7 226.438 104.975   6
 -15   1  -8 1727.48 221.598   3
 -15  -1  -8 1542.51 207.739   3
  15   1   8 1629.77 217.710   6
  15   1   9 115.454 88.8870   6
 -15   3  11 503.453 138.647   2
 -15  -3  11 270.766 98.5164   2
  15  -3 -10 62.6883 120.041   5
 -15  -3  10-34.9315 72.0675   2
 -15   3  10-148.693 87.6907   2
  15  -3  -9 261.948 101.007   5
 -15  -3   9 196.831 111.768   2
 -15   3   9 344.030 109.087   2
  15  -3  -8 520.010 143.613   5
 -15  -3   8 446.033 110.236   2
 -15   3   8 554.548 138.090   2
  15  -3  -7 178.607 96.4376   5
 -15  -3   7 5.44488 71.2641   2
 -15   3   7 209.221 105.017   2
  15  -3  -6 425.371 116.002   5
  15  -3  -5 157.934 87.4913   5
  15  -3  -4 2386.03 253.685   5
  15   3  -3 3212.84 225.962   6
  15  -3  -3 2880.01 269.907   5
  15  -3  -2 1087.63 182.714   5
  15   3  -2 1174.05 156.081   5
  15   3  -2 1130.17 142.793   6
  15  -3  -1 736.384 142.315   5
  15   3  -1 893.569 134.668   5
  15   3  -1 1104.68 144.035   6
  15  -3   0 458.121 117.826   5
  15   3   0 537.822 109.631   5
 -15   3   0 589.390 122.654   3
  15   3   0 715.794 122.156   6
  15  -3   1 422.925 114.084   5
  15   3   1 455.075 100.504   5
 -15   3  -1 545.794 120.819   3
  15   3   1 404.866 110.436   6
  15  -3   2 763.218 143.205   5
  15   3   2 793.988 115.450   5
 -15   3  -2 782.983 145.021   3
  15   3   2 956.125 143.769   6
  15  -3   3 570.570 126.288   5
  15   3   3 625.695 103.002   5
 -15   3  -3 645.307 130.675   3
  15   3   3 670.172 133.919   6
 -15   3  -4 1262.57 181.305   3
  15   3   4 1392.53 183.868   6
 -15   3  -5 82.8450 75.7030   3
  15   3   5-71.7879 82.4225   6
 -15   3  -6 570.334 136.529   3
  15   3   6 293.878 96.7801   6
 -15   3  -7 329.622 117.855   3
  15   3   7 291.454 112.109   6
  15   3   8 1820.64 236.376   6
 -15  -5  10-35.4990 88.5533   2
 -15  -5   9-67.1657 76.1411   2
 -15   5   9-8.21005 69.7305   2
  15  -5  -5 653.241 149.021   5
  15  -5  -4-12.5347 90.5389   5
  15  -5  -3 543.759 138.070   5
  15  -5  -2 69.9650 93.1640   5
  15  -5  -1 111.893 96.2704   5
  15  -5   0 22.7640 85.7207   5
 -15   5   0 100.898 70.1073   3
  15   5   0 56.4723 62.8973   6
  15  -5   1 345.017 118.695   5
 -15   5  -1 238.960 81.2824   3
  15   5   1 391.735 101.494   6
 -15   5  -2 683.549 126.167   3
  15   5   2 527.848 115.815   6
 -15   5  -3 166.369 76.7756   3
  15   5   3 69.2132 75.6063   6
 -15   5  -4 547.942 134.253   3
  15   5   4 796.362 153.569   6
 -15   5  -5 14.7795 63.4848   3
  15   5   5-49.5786 72.9746   6
 -15   5  -6 351.836 116.615   3
  15   5   6 597.660 140.621   6
 -16   0   9-32.7558 85.0526   2
 -16   0   8 137.572 95.3051   2
 -16   0   7 122.499 98.9146   2
  16   0  -6 1171.28 177.337   5
  16   0  -5 52.3607 91.2516   5
  16   0  -4 573.285 128.648   5
  16   0  -3 29.4579 83.1227   5
  16   0  -2 1396.81 191.469   5
  16   0  -1 39.1991 89.3120   5
  16   0   0 21086.4 675.215   5
  16   0   1 24.4205 88.1767   5
  16   0   2 291.391 84.6958   5
  16   0   3-58.4144 70.4978   5
  16   0   4 2684.10 242.878   5
 -16   0  -5-90.2851 80.1780   3
 -16   0  -6 112.958 86.9720   3
 -16  -2   9 100.561 102.565   2
 -16   2   9-23.7289 82.4042   2
  16  -2  -8 68.6048 84.8308   5
 -16  -2   8 113.129 89.0387   2
 -16   2   8 115.205 101.698   2
  16  -2  -7 112.426 82.4018   5
 -16  -2   7 23.2134 75.6626   2
 -16   2   7 67.4177 83.0724   2
  16  -2  -6 723.211 151.911   5
  16  -2  -5 2069.50 242.993   5
  16  -2  -4 1343.84 199.243   5
  16   2  -4 991.392 154.996   5
  16   2  -3 2358.53 228.434   5
  16   2  -3 2204.18 199.760   6
  16  -2  -3 2159.22 240.368   5
  16  -2  -2 221.070 92.8809   5
  16   2  -2 193.628 89.8271   5
  16   2  -2 236.502 79.4320   6
  16  -2  -1 141.899 102.769   5
  16   2  -1 386.554 95.4744   5
  16   2  -1 282.158 86.6086   6
  16  -2   0 786.667 152.560   5
  16   2   0 506.972 112.228   5
  16   2   0 723.680 134.103   6
  16  -2   1 171.827 92.0373   5
  16   2   1 160.893 66.1944   5
  16   2   1 175.959 84.4018   6
  16  -2   2 1156.21 180.635   5
  16   2   2 935.562 138.926   5
 -16   2  -2 1006.78 164.133   3
  16   2   2 964.522 152.802   6
  16  -2   3 80.6134 98.8651   5
  16   2   3 101.580 77.8866   5
 -16   2  -3 71.0038 77.4480   3
  16   2   3-85.6565 75.7439   6
  16   2   4 124.955 80.2815   5
 -16   2  -4 174.966 93.0769   3
  16   2   4-1.88019 69.6165   6
 -16   2  -5 197.481 97.9076   3
  16   2   5 296.844 112.413   6
 -16   2  -6 200.671 103.651   3
  16   2   6 148.350 101.026   6
  16   4  -3 36.9263 64.6874   5
  16  -4  -2 196.501 100.676   5
  16   4  -2 207.664 78.8722   5
  16  -4  -1 669.397 151.302   5
  16  -4   0 446.944 155.545   5
 -16   4   0 378.923 114.430   3
  16   4   0 423.962 107.533   6
 -16   4  -1 1147.87 170.758   3
  16   4   1 1277.44 174.714   6
 -16   4  -2 1039.68 162.911   3
  16   4   2 1006.55 161.485   6
 -16   4  -3 1444.97 196.624   3
  16   4   3 1077.46 173.292   6
 -16   4  -4 513.578 135.801   3
  16   4   4 697.498 151.172   6
 -16   4  -5 1025.14 175.902   3
  16   4   5 962.533 176.192   6
  17  -1  -6 284.665 134.736   5
  17   1  -6 126.324 99.2031   5
  17   1  -5 3128.94 287.150   5
  17  -1  -5 3454.54 312.818   5
  17  -1  -4 280.413 109.590   5
  17   1  -4 68.5678 94.2492   5
  17  -1  -3 943.840 174.141   5
  17   1  -3 743.662 144.461   5
  17  -1  -2 1534.43 201.518   5
  17   1  -2 1441.14 192.455   5
  17  -1  -1 25.4725 87.9841   5
  17   1  -1 103.745 83.0067   5
  17   1  -1 87.2276 78.0671   6
  17  -1   0 197.616 105.918   5
  17   1   0 251.568 98.7327   5
  17   1   0 483.415 120.815   6
  17  -1   1 710.670 151.528   5
  17   1   1 1058.30 167.033   5
  17   1   1 744.136 143.294   6
  17   1   2 1821.75 216.182   6
  17  -1   2 1900.60 230.155   5
  17   1   2 1612.89 197.230   5
  17  -1   3 281.255 108.171   5
  17   1   3 281.748 102.569   5
  17   1   3 171.759 97.9322   6
  17   1   4 221.954 89.6544   5
  17   1   4 312.414 123.192   6
  17   1   5 113.074 91.6566   6
  17   3  -5 1112.22 172.225   5
  17   3  -4-58.1279 76.8553   5
  17   3  -3 21.4476 80.9041   5
  17   3  -2-16.9469 71.3612   5
  17   3  -1-27.9084 62.4408   5
  17   3   0 1.34315 60.7185   5
  17   3   0 58.2867 56.8340   6
  17   3   1 193.666 86.5706   6
 -17   3  -2 303.973 111.554   3
  17   3   2 187.520 85.2125   6
 -17   3  -3 185.893 103.953   3
  17   3   3 90.3333 87.7919   6
  17   3   4 549.154 145.747   6
  18   0  -2 992.129 182.308   5
  18   0  -1 89.6698 98.9881   5
  18   0   0 1119.32 180.210   5
  18   0   1 106.698 90.9239   5
  18   0   2 661.875 142.306   5
  18   0   3 96.3290 82.7182   5
  18   2  -4 30.2782 68.3446   5
  18   2  -3 22.7386 58.5229   5
  18   2  -2 351.986 101.558   5
  18   2  -1 74.9269 90.8462   5
  18   2   0 245.972 102.031   5
  18   2   0 30.3264 63.2488   6
  18   2   1 84.9006 78.2224   5
  18   2   1 34.1593 66.8508   6
  18   2   2 93.7399 73.4199   6
  19   1   0 19.3852 62.6488   6
   0   0   0    0.00    0.00   0
TITL shI_6735_IlGu_auto in C2/c
REM C2/c (#15 in standard setting)
CELL 0.71073  13.870136   8.323331  16.640843  90.0000  94.2785  90.0000
ZERR    2.00   0.000505   0.000320   0.000629   0.0000   0.0034   0.0000
LATT  7
SYMM -x, y,-z+1/2
SFAC C H N O
UNIT 40.00 40.00 8.00 8.00
TREF
HKLF 4
END
;
_shelx_hkl_checksum     41099
_shelx_res_file
;
TITL shi_6735_ilgu_auto_a.res in C2/c
    shi_6735_ilgu_auto.res
    created by SHELXL-2019/3 at 16:46:03 on 26-Jun-2025
REM Old TITL shI_6735_IlGu_auto in C2/c
REM SHELXT solution in C2/c: R1 0.187, Rweak 0.348, Alpha 0.030
REM <I/s> 0.798 for 138 systematic absences, Orientation as input
REM Formula found by SHELXT: C21 N5 O2
CELL 0.71073 13.870136 8.323331 16.640843 90 94.2785 90
ZERR 4 0.000505 0.00032 0.000629 0 0.0034 0
LATT 7
SYMM -X,+Y,0.5-Z
SFAC C H N O
UNIT 76 84 20 16
L.S. 4
PLAN  5
SIZE 0.2 0.2 0.3
CONF
fmap 2
MORE -1
BOND $H
ACTA
REM <olex2.extras>
REM <HklSrc "%.\\shI_6735_IlGu_auto.hkl">
REM </olex2.extras>
WGHT    0.055300    0.863000
EXTI    0.010311
FVAR       3.89517
O1    4    0.127467    0.672650    0.535522    11.00000    0.04824    0.05327 =
         0.05536   -0.00526   -0.01257    0.01524
N1    3    0.500000    0.378874    0.750000    10.50000    0.03118    0.03218 =
         0.03650    0.00000   -0.00075    0.00000
N2    3    0.359183    0.384954    0.663701    11.00000    0.03376    0.03468 =
         0.03894   -0.00815   -0.00485    0.00118
O2    4    0.194740    0.821178    0.636540    11.00000    0.08945    0.05204 =
         0.06201   -0.01743   -0.01526    0.02604
N3    3    0.318540    0.314247    0.594457    11.00000    0.04448    0.04377 =
         0.04594   -0.01678   -0.01249    0.00542
C4    1    0.320381    0.531864    0.677455    11.00000    0.03219    0.03171 =
         0.03686   -0.00326    0.00184   -0.00185
C5    1    0.252049    0.557211    0.613853    11.00000    0.03411    0.03924 =
         0.03853   -0.00598   -0.00108    0.00116
C1    1    0.431576    0.295261    0.708873    11.00000    0.03420    0.03482 =
         0.03722   -0.00315   -0.00029    0.00033
C6    1    0.254853    0.419040    0.565426    11.00000    0.03991    0.04769 =
         0.04531   -0.01287   -0.01099    0.00451
AFIX  43
H6    2    0.215840    0.403902    0.518117    11.00000   -1.20000
AFIX   0
C7    1    0.346429    0.633134    0.749558    11.00000    0.04868    0.03806 =
         0.04047   -0.00789   -0.00416    0.00328
AFIX 137
H7A   2    0.339730    0.571246    0.797503    11.00000   -1.50000
H7B   2    0.304232    0.724593    0.749239    11.00000   -1.50000
H7C   2    0.412121    0.668872    0.748431    11.00000   -1.50000
AFIX   0
C8    1    0.190698    0.697966    0.598720    11.00000    0.04246    0.04543 =
         0.03858   -0.00284    0.00231    0.00666
C2    1    0.427184    0.129097    0.706698    11.00000    0.05224    0.03559 =
         0.06155   -0.00538   -0.01369   -0.00380
AFIX  43
H2    2    0.377389    0.075376    0.677365    11.00000   -1.20000
AFIX   0
C3    1    0.500000    0.047127    0.750000    10.50000    0.06752    0.03056 =
         0.07899    0.00000   -0.01868    0.00000
AFIX  43
H3    2    0.500001   -0.064607    0.749999    10.50000   -1.20000
AFIX   0
C9    1    0.059463    0.799789    0.513378    11.00000    0.05048    0.06378 =
         0.05366    0.01013    0.00171    0.02222
AFIX  23
H9A   2    0.093542    0.898624    0.503183    11.00000   -1.20000
H9B   2    0.017386    0.818789    0.556416    11.00000   -1.20000
AFIX   0
C10   1    0.002111    0.745977    0.439217    11.00000    0.06429    0.08637 =
         0.07252    0.01247   -0.02037    0.01170
AFIX 137
H10A  2    0.044512    0.728822    0.396993    11.00000   -1.50000
H10B  2   -0.044625    0.826846    0.422786    11.00000   -1.50000
H10C  2   -0.030589    0.647511    0.449980    11.00000   -1.50000
AFIX   0
HKLF 4
REM  shi_6735_ilgu_auto_a.res in C2/c
REM wR2 = 0.1211, GooF = S = 1.059, Restrained GooF = 1.059 for all data
REM R1 = 0.0467 for 1846 Fo > 4sig(Fo) and 0.0574 for all 2258 data
REM 131 parameters refined using 0 restraints
END
WGHT      0.0554      0.8618
REM Highest difference peak  0.207,  deepest hole -0.153,  1-sigma level  0.035
Q1    1   0.2761  0.5556  0.6526  11.00000  0.05    0.21
Q2    1   0.2406  0.4956  0.5896  11.00000  0.05    0.19
Q3    1   0.3370  0.5788  0.7092  11.00000  0.05    0.18
Q4    1   0.2941  0.5741  0.6384  11.00000  0.05    0.18
Q5    1   0.4416  0.2198  0.6869  11.00000  0.05    0.17
;
_shelx_res_checksum     47380
