# Supplementary material for: Crystal structure and Hirshfeld surface analysis of 2,6-bis­[4-(eth­oxy­carbon­yl)-5-methyl­pyrazol-1-yl]pyridine
Source: Acta Crystallogr E Crystallogr Commun. 2026 Mar 24;82(Pt 4):404–7. doi: 10.1107/S2056989026002860 (PMC13055961; doi:10.1107/S2056989026002860)
Supplement: Supplementary file 2 [file e-82-00404-Isup2.hkl]

data_I                                                                          
_shelx_title ' shi_6735_ilgu_auto_a.res in C2/c'                                
_shelx_refln_list_code          4                                               
_shelx_F_calc_maximum      321.64                                               
_exptl_crystal_F_000       808.00                                               
_reflns_d_resolution_high  0.7252                                               
                                                                                
loop_                                                                           
 _space_group_symop_operation_xyz                                               
 'x, y, z'                                                                      
 '-x, y, -z+1/2'                                                                
 'x+1/2, y+1/2, z'                                                              
 '-x+1/2, y+1/2, -z+1/2'                                                        
 '-x, -y, -z'                                                                   
 'x, -y, z-1/2'                                                                 
 '-x+1/2, -y+1/2, -z'                                                           
 'x+1/2, -y+1/2, z-1/2'                                                         
                                                                                
_cell_length_a    13.8701                                                       
_cell_length_b     8.3233                                                       
_cell_length_c    16.6408                                                       
_cell_angle_alpha  90.000                                                       
_cell_angle_beta   94.279                                                       
_cell_angle_gamma  90.000                                                       
                                                                                
_shelx_F_squared_multiplier     1.000                                           
                                                                                
loop_                                                                           
 _refln_index_h                                                                 
 _refln_index_k                                                                 
 _refln_index_l                                                                 
 _refln_F_squared_calc                                                          
 _refln_F_squared_meas                                                          
 _refln_F_squared_sigma                                                         
 _refln_observed_status                                                         
   2   0   0       3066.85       3111.82        11.91 o                         
   4   0   0        210.76        240.59         4.44 o                         
   6   0   0       4007.42       3879.27        23.87 o                         
   8   0   0         47.46         38.83         3.72 o                         
  10   0   0        130.55        152.47        12.00 o                         
  12   0   0        936.53        942.95        30.34 o                         
  14   0   0         46.35         46.25         8.41 o                         
  16   0   0       1383.16       1394.53        44.65 o                         
  18   0   0         69.98         73.79        11.88 o                         
   1   1   0       2535.02       2411.41         6.24 o                         
   3   1   0      10168.75      10190.57        39.67 o                         
   5   1   0       2709.19       2745.61        12.77 o                         
   7   1   0         81.88         80.49         3.97 o                         
   9   1   0        594.83        587.31        11.70 o                         
  11   1   0          9.91         12.87         2.67 o                         
  13   1   0         72.82         67.88         6.47 o                         
  15   1   0         10.55         11.83         5.46 o                         
  17   1   0         19.15         21.00         5.48 o                         
  19   1   0          7.30          1.28         4.13 o                         
   0   2   0      16751.75      15638.13        68.14 o                         
   2   2   0       4230.76       4141.97        10.11 o                         
   4   2   0        920.25       1036.55         6.19 o                         
   6   2   0        882.35        934.98         8.90 o                         
   8   2   0       2218.79       2404.61        22.94 o                         
  10   2   0        321.57        334.61         8.13 o                         
  12   2   0        229.17        214.75         7.37 o                         
  14   2   0        261.51        240.80         8.53 o                         
  16   2   0         36.01         43.90         5.24 o                         
  18   2   0          7.19          7.44         7.11 o                         
   1   3   0       2649.07       2425.33        18.27 o                         
   3   3   0          0.31          0.77         0.58 o                         
   5   3   0       1594.27       1578.61         9.68 o                         
   7   3   0         20.07         20.43         2.84 o                         
   9   3   0        295.15        303.10         8.91 o                         
  11   3   0          6.92         10.80         2.16 o                         
  13   3   0        239.08        233.66         8.04 o                         
  15   3   0         33.73         38.62         3.88 o                         
  17   3   0          4.73          2.03         2.73 o                         
   0   4   0       3290.32       3477.07        26.49 o                         
   2   4   0        166.83        171.25         2.07 o                         
   4   4   0       1780.85       1775.35         9.75 o                         
   6   4   0         37.39         35.03         1.80 o                         
   8   4   0        636.98        601.91        13.12 o                         
  10   4   0        248.35        253.06         8.78 o                         
  12   4   0          0.01          5.95         2.33 o                         
  14   4   0        177.05        163.73         7.04 o                         
  16   4   0         12.06         27.28         4.61 o                         
   1   5   0        158.50        154.08         4.64 o                         
   3   5   0         91.01        123.72         2.53 o                         
   5   5   0         29.46         29.80         1.63 o                         
   7   5   0       2805.41       2814.61        28.98 o                         
   9   5   0        829.77        775.85        13.43 o                         
  11   5   0        267.95        262.03         9.64 o                         
  13   5   0         17.17         13.78         4.20 o                         
  15   5   0          0.65          4.10         2.71 o                         
   0   6   0        595.09        507.59        15.34 o                         
   2   6   0         94.62        115.07         4.68 o                         
   4   6   0       1161.44       1096.68        16.83 o                         
   6   6   0        274.19        236.12         5.32 o                         
   8   6   0        862.78        864.19        16.23 o                         
  10   6   0        146.65        134.89         6.23 o                         
  12   6   0         84.31         98.74         6.60 o                         
  14   6   0          0.06          1.23         3.07 o                         
   1   7   0         47.71         29.76         2.47 o                         
   3   7   0        112.25        108.97         6.95 o                         
   5   7   0        343.65        304.91        19.37 o                         
   7   7   0        618.59        613.42        13.99 o                         
   9   7   0         55.38         53.58         4.71 o                         
  11   7   0          7.12          7.71         5.27 o                         
  13   7   0          0.00          2.49         4.18 o                         
   0   8   0        351.27        355.34        15.66 o                         
   2   8   0        516.69        534.53        15.63 o                         
   4   8   0        120.46        134.82         8.30 o                         
   6   8   0         63.20         62.55        10.02 o                         
   8   8   0        119.88        137.89        11.08 o                         
  10   8   0          2.49         -0.02         3.31 o                         
   1   9   0        132.93        100.38        12.94 o                         
   3   9   0         11.48         23.10         8.55 o                         
   5   9   0         46.18         63.38        11.57 o                         
   7   9   0        267.59        333.86        23.99 o                         
   0  10   0         24.43         45.37        10.30 o                         
   2  10   0          0.00         10.46         7.09 o                         
   4  10   0         34.06         46.52        10.35 o                         
 -17   1   1          3.53          4.83         3.15 o                         
 -15   1   1        517.13        542.82        19.11 o                         
 -13   1   1        121.35        112.63         8.15 o                         
 -11   1   1         37.36         33.44         4.40 o                         
  -9   1   1         35.40         41.95         4.33 o                         
  -7   1   1       1279.28       1322.83        12.21 o                         
  -5   1   1        216.92        219.68         3.42 o                         
  -3   1   1       5295.55       5147.02        14.37 o                         
  -1   1   1       2281.14       2327.78         6.80 o                         
   1   1   1      21992.67      22990.71       149.49 o                         
   3   1   1        125.25        140.37         2.00 o                         
   5   1   1        123.15        121.28         2.39 o                         
   7   1   1        788.58        854.62        10.90 o                         
   9   1   1         64.33         77.45         4.88 o                         
  11   1   1        559.35        592.62        13.32 o                         
  13   1   1        101.74        102.79         6.42 o                         
  15   1   1        125.13        116.59         9.14 o                         
  17   1   1         47.48         55.87         7.01 o                         
 -18   2   1         12.32          4.94         5.99 o                         
 -16   2   1         20.46         18.80         3.85 o                         
 -14   2   1          8.19          8.42         2.52 o                         
 -12   2   1         26.82         23.08         2.79 o                         
 -10   2   1        422.41        383.74        10.12 o                         
  -8   2   1        564.37        547.57        10.55 o                         
  -6   2   1        564.87        592.17         6.04 o                         
  -4   2   1        140.91        130.94         2.04 o                         
  -2   2   1       2254.25       2186.36         6.67 o                         
   0   2   1          0.01          2.76         0.78 o                         
   2   2   1       2113.31       2023.68         7.99 o                         
   4   2   1       4139.11       3980.18        14.97 o                         
   6   2   1       3904.84       4314.66        19.73 o                         
   8   2   1         40.81         33.47         2.57 o                         
  10   2   1         26.20         29.63         2.70 o                         
  12   2   1         53.29         60.44         4.19 o                         
  14   2   1        153.83        166.43         7.21 o                         
  16   2   1         11.91         11.12         2.99 o                         
  18   2   1          8.89          3.79         3.35 o                         
 -17   3   1          0.02         -1.84         4.12 o                         
 -15   3   1         56.14         61.53         6.34 o                         
 -13   3   1          2.15          7.39         1.98 o                         
 -11   3   1         68.68         72.58         4.90 o                         
  -9   3   1       1440.58       1409.80        18.42 o                         
  -7   3   1        880.44        937.50        11.88 o                         
  -5   3   1         29.52         41.77         1.43 o                         
  -3   3   1       3705.04       3724.71        10.88 o                         
  -1   3   1       3232.70       3038.93        13.73 o                         
   1   3   1         87.93         62.96         1.86 o                         
   3   3   1       1589.88       1608.40         7.67 o                         
   5   3   1        142.51        166.83         3.04 o                         
   7   3   1        437.53        525.50         9.51 o                         
   9   3   1        224.30        187.38         5.87 o                         
  11   3   1         16.45         18.36         2.73 o                         
  13   3   1        340.29        321.31        12.49 o                         
  15   3   1         24.93         30.30         3.65 o                         
  17   3   1         15.48         12.76         5.71 o                         
 -16   4   1         54.79         44.13         9.97 o                         
 -14   4   1        102.05         96.64         5.53 o                         
 -12   4   1        531.24        519.98        13.42 o                         
 -10   4   1          2.52          2.79         1.94 o                         
  -8   4   1        334.65        322.76         7.77 o                         
  -6   4   1         99.50        112.59         3.04 o                         
  -4   4   1        138.30        163.19         3.09 o                         
  -2   4   1        591.89        553.02         8.04 o                         
   0   4   1       3285.06       3502.91        25.57 o                         
   2   4   1       2005.31       2163.47         9.69 o                         
   4   4   1       2432.56       2528.33        13.21 o                         
   6   4   1        557.05        533.07         6.28 o                         
   8   4   1        752.14        713.55        12.14 o                         
  10   4   1         41.02         45.84         3.31 o                         
  12   4   1          0.33         -0.15         1.67 o                         
  14   4   1          4.55          8.23         2.51 o                         
  16   4   1         74.24         80.07         8.05 o                         
 -15   5   1          4.91          7.37         6.35 o                         
 -13   5   1         15.04         14.55         2.92 o                         
 -11   5   1          0.00          3.71         2.38 o                         
  -9   5   1          0.07          7.06         2.23 o                         
  -7   5   1         10.51         15.20         2.27 o                         
  -5   5   1        370.85        343.02         5.15 o                         
  -3   5   1        510.88        561.93         6.59 o                         
  -1   5   1        365.91        440.90         9.98 o                         
   1   5   1        517.63        498.09         7.90 o                         
   3   5   1         95.35        100.68         2.73 o                         
   5   5   1         39.83         42.64         1.81 o                         
   7   5   1        482.89        529.92        11.98 o                         
   9   5   1          0.67          0.48         1.77 o                         
  11   5   1        323.99        286.76         8.15 o                         
  13   5   1        107.70        105.51         6.88 o                         
  15   5   1         33.12         21.34         3.69 o                         
 -14   6   1         25.46         35.01         9.31 o                         
 -12   6   1         18.32         24.52         4.43 o                         
 -10   6   1        107.03        113.82         5.61 o                         
  -8   6   1       1065.36       1010.99        19.50 o                         
  -6   6   1        318.99        317.90         6.19 o                         
  -4   6   1        567.85        509.20        10.56 o                         
  -2   6   1        118.99        120.61         6.76 o                         
   0   6   1         14.53         17.75         1.85 o                         
   2   6   1        127.13        122.71         4.51 o                         
   4   6   1        105.10        103.82         2.82 o                         
   6   6   1        636.42        622.52         8.68 o                         
   8   6   1        353.70        369.69        10.96 o                         
  10   6   1         25.52         24.10         3.52 o                         
  12   6   1          7.98         16.36         3.90 o                         
  14   6   1         35.49         45.25         8.48 o                         
 -11   7   1         28.29         29.37         5.08 o                         
  -9   7   1         28.46         30.63         4.79 o                         
  -7   7   1          0.74          2.20         2.02 o                         
  -5   7   1        171.87        159.89         9.00 o                         
  -3   7   1         11.64          8.47         2.72 o                         
  -1   7   1        725.54        708.47        12.92 o                         
   1   7   1        758.07        755.79        13.60 o                         
   3   7   1          1.69          3.92         2.11 o                         
   5   7   1         35.80         41.19         5.29 o                         
   7   7   1        134.84        136.19         9.30 o                         
   9   7   1         44.15         47.79         4.55 o                         
  11   7   1          0.77          1.23         2.94 o                         
  13   7   1         51.96         44.37         8.78 o                         
 -10   8   1         84.16         85.89         8.29 o                         
  -8   8   1          5.28          4.94         4.86 o                         
  -6   8   1         80.75         96.99        12.58 o                         
  -4   8   1        160.59        144.76         8.87 o                         
  -2   8   1         21.67         18.37         2.76 o                         
   0   8   1        572.16        485.37        12.79 o                         
   2   8   1          1.94          8.32         9.48 o                         
   4   8   1         27.29         33.66         8.63 o                         
   6   8   1          8.84         19.84         7.06 o                         
   8   8   1          9.31         12.99         4.00 o                         
  10   8   1          0.59          5.08         3.73 o                         
  12   8   1         49.78         48.94         9.31 o                         
  -7   9   1         18.04         34.57         9.95 o                         
  -5   9   1        114.70        115.07        14.38 o                         
  -3   9   1        603.20        628.02        31.17 o                         
  -1   9   1         47.73         38.45         8.83 o                         
   1   9   1         16.30         11.84         5.56 o                         
   3   9   1        131.36        114.47        13.80 o                         
   5   9   1         45.42         42.54         9.37 o                         
   7   9   1          0.30         19.19         8.43 o                         
  -4  10   1         10.47          7.09         5.65 o                         
  -2  10   1          5.27         16.85         7.33 o                         
   0  10   1         61.34         83.28        11.02 o                         
   2  10   1        117.03        121.13        15.26 o                         
   4  10   1          0.16         13.99         8.75 o                         
 -18   0   2         90.26         65.40        12.02 o                         
 -16   0   2         59.01         92.08        12.62 o                         
 -14   0   2        803.56        779.09        31.01 o                         
 -12   0   2         36.32         46.35         7.61 o                         
 -10   0   2        147.06        176.49        12.94 o                         
  -8   0   2         58.22         55.14         6.76 o                         
  -6   0   2        354.53        349.41         7.62 o                         
  -4   0   2        282.24        276.82         7.53 o                         
  -2   0   2       6476.78       6416.01        58.18 o                         
   0   0   2        691.48        668.18         5.63 o                         
   2   0   2        130.47        118.18         2.50 o                         
   4   0   2       3404.90       3020.54        15.58 o                         
   6   0   2       2766.75       2889.05        17.26 o                         
   8   0   2       2283.95       2492.16        28.83 o                         
  10   0   2        345.51        396.88        12.90 o                         
  12   0   2       1235.25       1291.90        25.73 o                         
  14   0   2         73.40         84.43        10.79 o                         
  16   0   2         18.19         19.21         5.58 o                         
  18   0   2         33.53         43.63         9.38 o                         
 -17   1   2        106.25         98.04         9.18 o                         
 -15   1   2        106.26        112.55        19.30 o                         
 -13   1   2        134.02        125.15        14.31 o                         
 -11   1   2        321.27        348.69        18.50 o                         
  -9   1   2        525.99        616.44        12.77 o                         
  -7   1   2        615.30        587.94         8.95 o                         
  -5   1   2         22.84         21.81         1.16 o                         
  -3   1   2      17201.70      17087.61        51.87 o                         
  -1   1   2      20867.28      20443.04       132.54 o                         
   1   1   2       9131.62       8739.17        34.31 o                         
   3   1   2        875.56        711.04         4.07 o                         
   5   1   2        437.84        437.79         4.58 o                         
   7   1   2       2423.57       2514.69        18.85 o                         
   9   1   2        911.18        867.17        14.50 o                         
  11   1   2        190.53        209.01         7.12 o                         
  13   1   2        245.77        257.58         9.97 o                         
  15   1   2        270.32        254.29        11.84 o                         
  17   1   2        118.14        116.80         8.12 o                         
 -18   2   2         23.55         23.20         6.69 o                         
 -16   2   2         12.73         14.36         3.30 o                         
 -14   2   2         43.38         44.16         4.59 o                         
 -12   2   2          9.56         14.35         3.76 o                         
 -10   2   2        163.52        183.16         6.89 o                         
  -8   2   2         31.89         28.69         1.95 o                         
  -6   2   2       4288.73       4470.55        17.98 o                         
  -4   2   2       2730.04       2689.56         9.26 o                         
  -2   2   2       6906.46       6913.06        21.73 o                         
   0   2   2       6795.89       6799.91        60.73 o                         
   2   2   2          0.31          1.74         0.51 o                         
   4   2   2       2700.66       2876.78        12.76 o                         
   6   2   2       1994.05       2158.65        11.15 o                         
   8   2   2         86.82         93.39         3.96 o                         
  10   2   2         72.61         89.46         4.48 o                         
  12   2   2        104.19        110.44         5.55 o                         
  14   2   2         15.34         13.19         2.65 o                         
  16   2   2         65.76         66.41         5.17 o                         
  18   2   2          1.12          6.18         4.84 o                         
 -17   3   2          0.30         -1.12         4.70 o                         
 -15   3   2         72.79         74.85         6.02 o                         
 -13   3   2          0.48          5.29         3.00 o                         
 -11   3   2         51.04         54.72         4.18 o                         
  -9   3   2        828.91        866.88        14.05 o                         
  -7   3   2       2068.88       2088.22        14.25 o                         
  -5   3   2       1731.35       1722.76         8.31 o                         
  -3   3   2         17.03         29.62         1.17 o                         
  -1   3   2       2018.84       1843.15         8.81 o                         
   1   3   2       1348.70       1549.64         7.96 o                         
   3   3   2       3058.04       3260.13        18.95 o                         
   5   3   2       1191.08       1455.22         8.64 o                         
   7   3   2       1708.61       1718.86        14.29 o                         
   9   3   2        215.35        261.13         6.96 o                         
  11   3   2        260.88        265.33         7.81 o                         
  13   3   2        162.55        138.93         6.37 o                         
  15   3   2         53.55         54.51         4.45 o                         
  17   3   2         26.93         15.68         4.46 o                         
 -16   4   2          8.62         13.36         4.09 o                         
 -14   4   2        212.38        208.36        16.61 o                         
 -12   4   2         19.76         22.90         3.22 o                         
 -10   4   2          5.79          5.56         1.99 o                         
  -8   4   2        213.84        221.95         7.31 o                         
  -6   4   2         36.28         33.14         1.50 o                         
  -4   4   2         13.09         20.74         1.21 o                         
  -2   4   2       1845.91       1924.49         9.98 o                         
   0   4   2       1428.04       1526.83         8.55 o                         
   2   4   2        348.00        371.89         5.18 o                         
   4   4   2         20.77         11.52         0.92 o                         
   6   4   2       1362.75       1459.70        11.14 o                         
   8   4   2          0.06         -0.28         1.67 o                         
  10   4   2         67.76         53.00         3.48 o                         
  12   4   2        294.80        287.14         8.60 o                         
  14   4   2        217.32        196.11         9.60 o                         
  16   4   2         64.30         67.45         7.56 o                         
 -15   5   2          6.58          4.61         6.14 o                         
 -13   5   2          0.11         -0.15         2.06 o                         
 -11   5   2         34.53         36.04         3.83 o                         
  -9   5   2        596.16        578.65        11.03 o                         
  -7   5   2          8.58          8.37         1.68 o                         
  -5   5   2        371.33        343.64         6.43 o                         
  -3   5   2          1.87         12.82         2.59 o                         
  -1   5   2         30.73         38.30         5.05 o                         
   1   5   2          1.34         18.32         9.14 o                         
   3   5   2        502.42        484.01         5.19 o                         
   5   5   2         75.61         59.09         2.72 o                         
   7   5   2       1389.32       1314.82        13.01 o                         
   9   5   2        581.11        559.87        10.02 o                         
  11   5   2          5.41          6.45         2.73 o                         
  13   5   2         27.95         45.95         5.95 o                         
  15   5   2         42.02         40.15         5.62 o                         
 -14   6   2          0.00          2.34         5.14 o                         
 -12   6   2        119.22        137.29        10.05 o                         
 -10   6   2        196.30        173.12         6.66 o                         
  -8   6   2         14.45         25.81         2.69 o                         
  -6   6   2         36.84         37.47         3.12 o                         
  -4   6   2        670.63        746.20        11.20 o                         
  -2   6   2        322.56        317.00        11.17 o                         
   0   6   2         10.66         13.93         1.68 o                         
   2   6   2         45.53         51.46         2.75 o                         
   4   6   2        221.76        229.56         3.72 o                         
   6   6   2         37.01         42.51         4.92 o                         
   8   6   2         28.75         24.65         3.11 o                         
  10   6   2         67.27         80.77         5.96 o                         
  12   6   2         25.91         26.14         4.54 o                         
  14   6   2         29.59         31.58         5.22 o                         
 -13   7   2         11.06         10.49         5.28 o                         
 -11   7   2          1.02          1.82         2.74 o                         
  -9   7   2         54.72         72.39        12.62 o                         
  -7   7   2        495.11        429.21        12.82 o                         
  -5   7   2        138.68        136.92         8.48 o                         
  -3   7   2         63.84         64.62         8.76 o                         
  -1   7   2        158.10        146.09         5.87 o                         
   1   7   2        562.51        539.98        13.06 o                         
   3   7   2        270.12        278.25        18.34 o                         
   5   7   2        761.73        744.94        20.76 o                         
   7   7   2        164.55        179.07        10.59 o                         
   9   7   2          3.29          2.81         2.13 o                         
  11   7   2        110.98        111.95         7.34 o                         
  13   7   2         11.69         11.76         6.37 o                         
 -10   8   2         40.85         41.89         9.13 o                         
  -8   8   2         30.90         39.83         9.14 o                         
  -6   8   2          0.54          0.95         3.72 o                         
  -4   8   2        196.08        216.18        10.95 o                         
  -2   8   2         39.23         36.28         3.50 o                         
   0   8   2        646.15        614.70        13.84 o                         
   2   8   2        324.25        332.33        21.36 o                         
   4   8   2         33.05         27.83         7.16 o                         
   6   8   2         28.85         35.89         5.68 o                         
   8   8   2          0.19         -0.43         2.10 o                         
  10   8   2         89.52         81.49         8.42 o                         
  12   8   2         17.61         25.18         7.38 o                         
  -9   9   2          1.18          6.69         6.27 o                         
  -7   9   2         78.99         85.77        12.56 o                         
  -5   9   2          4.12         15.64         5.66 o                         
  -3   9   2         47.61         43.20         5.69 o                         
  -1   9   2         19.33         12.38         3.55 o                         
   1   9   2         36.61         33.97         5.17 o                         
   3   9   2          1.64          0.28         4.06 o                         
   5   9   2        175.28        170.78        17.28 o                         
   7   9   2          1.77         -7.12         7.12 o                         
   9   9   2         11.10          9.16         5.44 o                         
  11   9   2          0.04          1.11         4.33 o                         
  -4  10   2          6.44          7.59         6.46 o                         
  -2  10   2          8.76          9.58         6.00 o                         
   0  10   2         11.92         23.36         5.59 o                         
   2  10   2          1.43          4.30         5.30 o                         
   4  10   2         26.07         40.39        10.51 o                         
 -17   1   3         48.76         55.17         7.33 o                         
 -15   1   3         85.53         79.41         7.78 o                         
 -13   1   3          2.09          6.37         3.72 o                         
 -11   1   3        203.19        187.08         8.12 o                         
  -9   1   3       1185.51       1134.24        21.39 o                         
  -7   1   3        198.37        223.55         6.60 o                         
  -5   1   3       1163.79       1065.07         8.15 o                         
  -3   1   3      99962.26     104982.12       170.12 o                         
  -1   1   3       1229.86       1017.59         5.72 o                         
   1   1   3        184.54        174.99         3.68 o                         
   3   1   3       2591.15       2670.77         8.67 o                         
   5   1   3        816.96        813.21         6.38 o                         
   7   1   3        318.90        277.69         6.43 o                         
   9   1   3          1.49          3.58         1.45 o                         
  11   1   3        341.71        321.16         8.79 o                         
  13   1   3       1952.28       1937.08        31.14 o                         
  15   1   3          3.70          4.56         3.54 o                         
  17   1   3         11.64         16.03         3.91 o                         
 -18   2   3          3.51          1.50         3.86 o                         
 -16   2   3        153.11        147.86         8.41 o                         
 -14   2   3          6.02          5.42         2.87 o                         
 -12   2   3        484.06        469.17        14.81 o                         
 -10   2   3        107.16        132.49         5.37 o                         
  -8   2   3       1827.54       1785.15        14.76 o                         
  -6   2   3        293.42        281.66         4.19 o                         
  -4   2   3        771.81        815.60         5.46 o                         
  -2   2   3       1374.28       1271.14         7.50 o                         
   0   2   3       4663.72       4618.44        17.88 o                         
   2   2   3       1777.10       1872.22         9.94 o                         
   4   2   3        133.14        120.88         2.01 o                         
   6   2   3         15.73         16.16         1.47 o                         
   8   2   3         52.84         70.52         3.24 o                         
  10   2   3        156.38        156.90         5.85 o                         
  12   2   3          2.98          7.73         2.46 o                         
  14   2   3          1.37         -1.39         1.99 o                         
  16   2   3          0.40          2.56         2.67 o                         
 -17   3   3          0.09          1.41         5.33 o                         
 -15   3   3        213.42        203.40        11.43 o                         
 -13   3   3        244.80        230.75        11.01 o                         
 -11   3   3        337.55        348.07        13.18 o                         
  -9   3   3         27.83         33.32         2.35 o                         
  -7   3   3        118.60        101.52         3.15 o                         
  -5   3   3        568.15        504.96         4.58 o                         
  -3   3   3        352.52        434.01         3.96 o                         
  -1   3   3         25.79         23.10         1.55 o                         
   1   3   3        110.20        117.07         3.81 o                         
   3   3   3       1067.29       1182.64         7.72 o                         
   5   3   3       3050.96       3546.22        16.23 o                         
   7   3   3         62.21         30.49         2.31 o                         
   9   3   3          0.16          0.81         1.50 o                         
  11   3   3          3.25          5.14         1.74 o                         
  13   3   3          0.01          0.74         1.75 o                         
  15   3   3         33.45         41.41         4.00 o                         
  17   3   3          4.61          8.84         4.42 o                         
 -16   4   3          1.89          2.43         4.26 o                         
 -14   4   3         46.18         51.49         6.06 o                         
 -12   4   3         49.77         38.01         6.02 o                         
 -10   4   3        437.07        440.09        11.33 o                         
  -8   4   3        100.02        113.23         3.65 o                         
  -6   4   3        347.63        414.93         4.68 o                         
  -4   4   3        224.72        162.50         3.05 o                         
  -2   4   3        158.95        242.33         3.82 o                         
   0   4   3         12.75         22.59         1.80 o                         
   2   4   3        624.32        631.17         6.89 o                         
   4   4   3       1183.36       1148.91        12.52 o                         
   6   4   3       1389.26       1414.21        11.56 o                         
   8   4   3        152.14        140.64         4.74 o                         
  10   4   3        403.69        380.26        10.46 o                         
  12   4   3         11.62         10.06         2.34 o                         
  14   4   3         25.66         19.44         4.33 o                         
  16   4   3         72.91         83.39        12.11 o                         
 -15   5   3         29.60         35.84         9.10 o                         
 -13   5   3         18.78         20.32         6.97 o                         
 -11   5   3         90.41         80.81         6.19 o                         
  -9   5   3         30.19         31.58         2.82 o                         
  -7   5   3        629.72        560.12         7.69 o                         
  -5   5   3        337.55        350.12         5.08 o                         
  -3   5   3        843.53        794.67         7.65 o                         
  -1   5   3         25.82         50.70         1.92 o                         
   1   5   3       2791.75       2829.89        30.63 o                         
   3   5   3         62.69         84.39         2.88 o                         
   5   5   3         35.20         39.54         2.37 o                         
   7   5   3         59.48         45.12         3.72 o                         
   9   5   3        109.45        118.32         4.52 o                         
  11   5   3         63.81         73.15         6.80 o                         
  13   5   3         17.74         27.55         5.57 o                         
  15   5   3         10.87          7.74         3.55 o                         
 -14   6   3          0.34          6.06         7.41 o                         
 -12   6   3         17.09         16.68         6.88 o                         
 -10   6   3        602.10        632.42        15.23 o                         
  -8   6   3        388.61        378.57         8.59 o                         
  -6   6   3         19.97         16.47         2.14 o                         
  -4   6   3        498.67        500.10        14.43 o                         
  -2   6   3        508.79        508.97        21.95 o                         
   0   6   3        209.92        246.51         8.12 o                         
   2   6   3         36.07         25.01         2.12 o                         
   4   6   3       2693.50       2685.78        25.31 o                         
   6   6   3       1522.57       1416.72        27.46 o                         
   8   6   3         28.13         17.12         3.16 o                         
  10   6   3         82.90         85.63         6.23 o                         
  12   6   3         31.47         29.28         4.94 o                         
  14   6   3         28.21         37.48         5.73 o                         
 -13   7   3          0.57          7.19         6.29 o                         
 -11   7   3         81.10         70.71        13.29 o                         
  -9   7   3          4.54          2.88         2.37 o                         
  -7   7   3         92.51         84.78         7.38 o                         
  -5   7   3         25.33         30.24         3.89 o                         
  -3   7   3        565.62        532.85        16.16 o                         
  -1   7   3       1333.30       1228.27        15.57 o                         
   1   7   3          8.92         13.34         2.27 o                         
   3   7   3         12.11          3.30         4.87 o                         
   5   7   3        525.26        471.91        16.91 o                         
   7   7   3        153.44        140.81        17.01 o                         
   9   7   3          5.90          4.32         3.21 o                         
  11   7   3        115.40        113.89         7.60 o                         
  13   7   3         85.67         91.89        12.57 o                         
 -10   8   3          3.72         12.15         6.67 o                         
  -8   8   3         85.27         77.72        11.72 o                         
  -6   8   3        151.33        177.98        10.71 o                         
  -4   8   3         31.03         33.75         4.99 o                         
  -2   8   3        625.71        565.00        17.64 o                         
   0   8   3         57.79         59.80         8.29 o                         
   2   8   3        232.71        220.32        17.84 o                         
   4   8   3          5.95         10.66         6.05 o                         
   6   8   3         13.95         19.69         4.67 o                         
   8   8   3        157.15        140.63         8.23 o                         
  10   8   3         74.98         92.50        15.67 o                         
  12   8   3          2.60          6.46         5.20 o                         
  -9   9   3         27.99         35.36         8.89 o                         
  -7   9   3         42.13         34.59         8.95 o                         
  -5   9   3        123.49        136.19         9.75 o                         
  -3   9   3         12.53         17.83         4.52 o                         
  -1   9   3         18.80         24.32         4.55 o                         
   1   9   3         76.63         72.18         7.10 o                         
   3   9   3         11.01         20.30         7.53 o                         
   5   9   3         83.39         94.66        13.68 o                         
   7   9   3         12.92         21.36         7.56 o                         
   9   9   3          1.62          1.61         4.49 o                         
  11   9   3         17.02         29.17         8.46 o                         
  -4  10   3         34.65         34.13         9.62 o                         
  -2  10   3          1.85          0.75         5.76 o                         
   0  10   3          0.47          0.84         4.63 o                         
   2  10   3         17.21         12.59         6.58 o                         
   4  10   3         87.16        111.88        15.24 o                         
 -16   0   4         31.89         37.79         8.48 o                         
 -14   0   4        183.61        178.19        15.32 o                         
 -12   0   4        103.01        103.94        11.37 o                         
 -10   0   4        255.17        285.09        16.72 o                         
  -8   0   4        999.45       1099.93        28.33 o                         
  -6   0   4       1196.32       1138.61        17.09 o                         
  -4   0   4         78.26         70.65         5.29 o                         
  -2   0   4     103451.40      97430.53       517.18 o                         
   0   0   4        390.22        287.58         7.39 o                         
   2   0   4       2149.03       2287.02        19.95 o                         
   4   0   4       5372.47       5708.10        37.20 o                         
   6   0   4         30.73         41.84         3.71 o                         
   8   0   4        291.14        242.10        11.14 o                         
  10   0   4          3.66          5.30         2.90 o                         
  12   0   4        320.40        314.11        13.13 o                         
  14   0   4       1744.39       1665.45        33.62 o                         
  16   0   4        201.00        176.99        16.02 o                         
 -17   1   4          8.29         10.98         6.98 o                         
 -15   1   4         16.34         25.99         7.60 o                         
 -13   1   4          0.27          2.96         2.54 o                         
 -11   1   4         31.74         29.98         4.60 o                         
  -9   1   4        230.97        209.48         9.48 o                         
  -7   1   4       1033.10       1144.22        14.91 o                         
  -5   1   4       2590.53       2634.02        13.06 o                         
  -3   1   4       2885.11       2903.97        12.92 o                         
  -1   1   4       2302.33       2281.32        12.18 o                         
   1   1   4        499.93        459.57         5.91 o                         
   3   1   4         19.35         26.29         1.16 o                         
   5   1   4        608.39        686.99         5.55 o                         
   7   1   4        859.72        985.74        12.24 o                         
   9   1   4          0.08          1.58         1.55 o                         
  11   1   4          0.77         -0.51         1.83 o                         
  13   1   4        130.84        141.22         6.74 o                         
  15   1   4         40.87         42.49         4.22 o                         
  17   1   4          7.49         17.14         4.78 o                         
 -18   2   4          0.11          2.00         4.50 o                         
 -16   2   4         77.20         75.82        11.62 o                         
 -14   2   4          0.13         -0.17         2.01 o                         
 -12   2   4        184.81        167.95         6.71 o                         
 -10   2   4        466.67        460.10         9.63 o                         
  -8   2   4         81.08         67.18         3.12 o                         
  -6   2   4       2948.06       2968.88        15.64 o                         
  -4   2   4       1315.01       1432.28         7.29 o                         
  -2   2   4       1006.37        999.97         6.48 o                         
   0   2   4         91.31        106.11         3.20 o                         
   2   2   4        193.25        174.13         3.55 o                         
   4   2   4       3556.12       3878.98        23.20 o                         
   6   2   4       1688.53       1776.93        15.36 o                         
   8   2   4        933.64       1011.66        13.16 o                         
  10   2   4       1728.88       1691.51        17.36 o                         
  12   2   4        348.14        337.94         9.53 o                         
  14   2   4         47.35         53.24         4.47 o                         
  16   2   4          2.93          5.98         3.28 o                         
 -17   3   4          0.04         -3.83         5.07 o                         
 -15   3   4        142.68        157.32        16.73 o                         
 -13   3   4          2.55          5.27         2.77 o                         
 -11   3   4         44.46         47.99         3.66 o                         
  -9   3   4         75.38         81.52         4.00 o                         
  -7   3   4        390.29        396.63         7.43 o                         
  -5   3   4       1110.64       1056.27        10.85 o                         
  -3   3   4       3670.14       3748.37        15.61 o                         
  -1   3   4       1442.91       1641.77        15.87 o                         
   1   3   4       4913.48       5000.71        34.67 o                         
   3   3   4       1818.43       1785.68        12.65 o                         
   5   3   4        949.48        972.27        18.09 o                         
   7   3   4        456.56        455.66         8.09 o                         
   9   3   4        651.16        674.38        12.55 o                         
  11   3   4        301.72        284.80         9.24 o                         
  13   3   4        498.57        507.55        13.62 o                         
  15   3   4         87.29         87.67         8.51 o                         
  17   3   4         41.27         36.20         9.61 o                         
 -14   4   4          0.09          3.83         4.92 o                         
 -12   4   4          2.02          2.05         4.79 o                         
 -10   4   4        276.63        254.26         7.40 o                         
  -8   4   4         33.76         31.45         2.02 o                         
  -6   4   4        107.63        122.21         2.78 o                         
  -4   4   4        172.47        181.37         2.93 o                         
  -2   4   4        688.65        610.68         6.34 o                         
   0   4   4        540.93        530.24         9.52 o                         
   2   4   4        303.30        361.19         5.53 o                         
   4   4   4        490.81        444.71         7.76 o                         
   6   4   4        876.28        812.47        18.12 o                         
   8   4   4          0.67          1.29         1.12 o                         
  10   4   4         31.83         44.96         3.62 o                         
  12   4   4        394.33        369.70        15.21 o                         
  14   4   4          0.22          1.73         3.27 o                         
  16   4   4         40.81         40.19         6.66 o                         
 -15   5   4          4.99         -0.83         5.97 o                         
 -13   5   4         44.48         50.26         9.60 o                         
 -11   5   4        731.01        740.80        18.47 o                         
  -9   5   4        171.79        178.97         4.85 o                         
  -7   5   4        903.33        926.02         9.08 o                         
  -5   5   4        495.89        493.58         5.72 o                         
  -3   5   4        574.56        585.55         6.84 o                         
  -1   5   4         31.74         27.46         1.17 o                         
   1   5   4        119.01        115.44         3.18 o                         
   3   5   4        202.85        204.38         6.97 o                         
   5   5   4       4253.56       4175.76        33.32 o                         
   7   5   4        104.35         94.97         7.04 o                         
   9   5   4          2.18          7.03         2.96 o                         
  11   5   4         61.73         56.16         6.09 o                         
  13   5   4          3.53          4.52         3.90 o                         
  15   5   4         53.05         44.74         8.19 o                         
 -14   6   4         11.44         17.19         8.07 o                         
 -12   6   4          0.29         -0.04         5.26 o                         
 -10   6   4        127.82        117.02         9.65 o                         
  -8   6   4        269.78        236.80         6.47 o                         
  -6   6   4        342.30        338.89         5.66 o                         
  -4   6   4         27.54         28.87         1.59 o                         
  -2   6   4        303.46        293.76         7.11 o                         
   0   6   4          1.99          8.35         0.77 o                         
   2   6   4          0.98         -1.88         1.88 o                         
   4   6   4        385.78        394.96         9.57 o                         
   6   6   4        138.07        140.92         9.27 o                         
   8   6   4        448.87        394.88        12.19 o                         
  10   6   4        330.86        337.84        12.15 o                         
  12   6   4          7.78          7.42         3.78 o                         
  14   6   4         12.19         13.28         4.43 o                         
 -13   7   4        116.35        128.47        15.39 o                         
 -11   7   4         21.70         32.83         6.03 o                         
  -9   7   4        143.23        145.50        14.84 o                         
  -7   7   4        296.35        280.60        10.41 o                         
  -5   7   4          0.53         -0.50         2.94 o                         
  -3   7   4        714.41        611.41        17.72 o                         
  -1   7   4         65.85         68.31         3.29 o                         
   1   7   4        233.62        211.64         8.99 o                         
   3   7   4        405.25        369.65        14.93 o                         
   5   7   4        272.10        277.67        15.85 o                         
   7   7   4        314.93        313.84        14.59 o                         
   9   7   4         56.83         57.50         5.33 o                         
  11   7   4          3.08         -0.28         2.59 o                         
  13   7   4          6.85          9.62         5.68 o                         
 -12   8   4         40.75         48.36        10.41 o                         
 -10   8   4         13.17         22.59         8.02 o                         
  -8   8   4         14.74         23.81         7.05 o                         
  -6   8   4         68.83         92.96        11.17 o                         
  -4   8   4          9.97         12.42         3.52 o                         
  -2   8   4        126.60        140.11         9.18 o                         
   0   8   4        365.58        357.06        19.09 o                         
   2   8   4        498.97        460.36        25.55 o                         
   4   8   4        187.25        181.33        16.37 o                         
   6   8   4         62.81         64.43        11.94 o                         
   8   8   4         39.88         35.02         6.14 o                         
  10   8   4         30.03         39.36         7.44 o                         
  12   8   4         92.98        102.50        13.80 o                         
  -9   9   4         80.60         98.45        13.92 o                         
  -7   9   4          9.89         10.27         6.28 o                         
  -5   9   4         26.56         25.68         5.21 o                         
  -3   9   4         12.27          4.60         3.10 o                         
  -1   9   4        314.91        299.73        13.91 o                         
   1   9   4          0.35          1.54         4.70 o                         
   3   9   4          2.28         12.05         7.88 o                         
   5   9   4        225.05        267.12        21.53 o                         
   7   9   4         14.10          9.17         4.22 o                         
   9   9   4          6.14          6.45         4.83 o                         
  -4  10   4         80.07        102.47        14.04 o                         
  -2  10   4         12.98          6.89         5.37 o                         
   0  10   4         13.40         12.64         4.54 o                         
   2  10   4          0.24         -2.33         4.95 o                         
 -17   1   5        231.83        216.69        13.95 o                         
 -15   1   5         71.31         76.09        10.76 o                         
 -13   1   5         55.86         56.38         6.70 o                         
 -11   1   5         34.89         30.45         4.74 o                         
  -9   1   5         74.95         72.55         5.92 o                         
  -7   1   5        134.21        154.79         5.63 o                         
  -5   1   5        292.71        226.31         4.88 o                         
  -3   1   5       1403.99       1505.91        15.10 o                         
  -1   1   5        204.32        237.11         3.41 o                         
   1   1   5        636.32        625.19         7.86 o                         
   3   1   5        818.82        826.66         8.33 o                         
   5   1   5       4142.67       4577.32        16.38 o                         
   7   1   5         62.68         59.46         3.73 o                         
   9   1   5        332.87        360.99        17.92 o                         
  11   1   5          1.06          0.42         3.05 o                         
  13   1   5          0.02          5.02         3.56 o                         
  15   1   5         44.93         49.65         6.82 o                         
  17   1   5          6.51          7.45         6.04 o                         
 -16   2   5        137.35        136.44        16.02 o                         
 -14   2   5        108.58        116.05         6.11 o                         
 -12   2   5         72.10         72.29         4.53 o                         
 -10   2   5        981.52        971.19        16.12 o                         
  -8   2   5          2.70          1.12         1.10 o                         
  -6   2   5       4153.62       4098.13        25.78 o                         
  -4   2   5       8230.27       8352.09        23.64 o                         
  -2   2   5          1.18          0.38         0.65 o                         
   0   2   5       2914.99       2969.87        30.88 o                         
   2   2   5       1671.99       1579.73        14.94 o                         
   4   2   5       7633.09       8117.54        25.99 o                         
   6   2   5          0.53          4.98         1.18 o                         
   8   2   5         91.18         76.18         4.89 o                         
  10   2   5        357.43        353.66         8.98 o                         
  12   2   5        862.67        833.15        15.19 o                         
  14   2   5        184.80        179.05        11.55 o                         
  16   2   5         14.49         16.07         4.87 o                         
 -17   3   5         65.90         73.32        11.35 o                         
 -15   3   5          3.28         10.41         5.77 o                         
 -13   3   5          6.56          5.43         2.28 o                         
 -11   3   5        238.23        233.33         7.26 o                         
  -9   3   5       1099.13       1014.25        12.33 o                         
  -7   3   5        213.65        219.80         4.89 o                         
  -5   3   5       1845.29       1980.70        15.19 o                         
  -3   3   5       2093.33       2108.44        10.41 o                         
  -1   3   5        596.52        711.47        10.61 o                         
   1   3   5          1.49          8.33         1.59 o                         
   3   3   5       1253.40       1305.84        10.57 o                         
   5   3   5       1364.08       1363.84        13.02 o                         
   7   3   5         24.69         21.29         2.51 o                         
   9   3   5         40.77         29.94         4.58 o                         
  11   3   5       1007.72        978.77        23.71 o                         
  13   3   5         29.22         25.88         5.50 o                         
  15   3   5          2.73          0.58         5.10 o                         
 -14   4   5        143.95        159.61        16.36 o                         
 -12   4   5         51.29         55.15         3.94 o                         
 -10   4   5         84.42         72.95         4.08 o                         
  -8   4   5        198.79        186.73         5.14 o                         
  -6   4   5        171.42        172.30         5.09 o                         
  -4   4   5        376.18        314.07         5.10 o                         
  -2   4   5       2496.12       2573.54        14.75 o                         
   0   4   5       2707.86       2784.98        17.60 o                         
   2   4   5       3166.32       3301.07        21.95 o                         
   4   4   5        124.22        127.11         3.68 o                         
   6   4   5        319.10        344.58         9.71 o                         
   8   4   5         27.90         34.21         3.83 o                         
  10   4   5         25.38         26.92         4.43 o                         
  12   4   5         62.52         54.01         6.43 o                         
  14   4   5         67.84         70.90         7.73 o                         
  16   4   5         61.33         65.58         8.21 o                         
 -15   5   5         34.30         43.06         9.82 o                         
 -13   5   5         29.60         31.29         8.19 o                         
 -11   5   5         31.43         34.07         5.05 o                         
  -9   5   5          0.50          4.13         1.68 o                         
  -7   5   5        344.05        366.67         7.79 o                         
  -5   5   5        268.96        291.38         5.48 o                         
  -3   5   5       1058.31       1083.32         9.64 o                         
  -1   5   5          2.59          7.30         0.94 o                         
   1   5   5          2.98          0.84         0.87 o                         
   3   5   5        278.31        271.84         6.46 o                         
   5   5   5        103.47        122.51         5.39 o                         
   7   5   5         57.63         43.72         5.40 o                         
   9   5   5        567.44        537.90        14.54 o                         
  11   5   5         10.00          6.71         3.24 o                         
  13   5   5          0.18          0.37         4.39 o                         
  15   5   5          2.29         -1.00         3.16 o                         
 -14   6   5         23.09         33.32         8.94 o                         
 -12   6   5        105.40        102.77        13.19 o                         
 -10   6   5        282.74        275.65        13.54 o                         
  -8   6   5        166.88        167.45         6.33 o                         
  -6   6   5        150.83        153.86         4.95 o                         
  -4   6   5        168.22        144.99         4.25 o                         
  -2   6   5        513.48        494.63         6.30 o                         
   0   6   5        377.56        370.19         5.92 o                         
   2   6   5         35.05         30.12         3.02 o                         
   4   6   5       2646.16       2561.31        36.80 o                         
   6   6   5          0.17          5.44         3.15 o                         
   8   6   5         25.77         39.07         5.67 o                         
  10   6   5        345.11        380.27        13.19 o                         
  12   6   5        169.75        197.45        12.10 o                         
  14   6   5         36.16         48.34         7.11 o                         
 -13   7   5          8.98         19.90         8.43 o                         
 -11   7   5         16.55         20.24         5.04 o                         
  -9   7   5          0.80          1.09         2.80 o                         
  -7   7   5         48.55         56.77         6.46 o                         
  -5   7   5         82.85         69.87         4.21 o                         
  -3   7   5        683.40        654.77        11.03 o                         
  -1   7   5         91.59        109.42         5.10 o                         
   1   7   5        594.84        630.34        27.40 o                         
   3   7   5          0.08          2.44         3.29 o                         
   5   7   5        319.07        308.78        14.12 o                         
   7   7   5        713.29        756.47        22.68 o                         
   9   7   5         33.91         38.26         4.72 o                         
  11   7   5         37.91         53.89         8.62 o                         
  13   7   5          0.68         -1.57         4.11 o                         
 -12   8   5          5.83          3.41         5.09 o                         
 -10   8   5         58.68         58.48         7.28 o                         
  -8   8   5         96.59        105.01         8.89 o                         
  -6   8   5         56.75         53.77         6.16 o                         
  -4   8   5         52.08         40.70         5.63 o                         
  -2   8   5         80.59         64.18         6.49 o                         
   0   8   5         47.45         59.53         6.34 o                         
   2   8   5          0.01          5.15         4.97 o                         
   4   8   5         13.65         25.48         5.47 o                         
   6   8   5         24.32         26.53         5.43 o                         
   8   8   5         29.05         23.90         5.76 o                         
  10   8   5         78.97         74.86         6.73 o                         
  -9   9   5         35.06         23.29         7.54 o                         
  -7   9   5         59.91         60.77         7.24 o                         
  -5   9   5         76.55         75.90        10.79 o                         
  -3   9   5         19.16         30.30        10.43 o                         
  -1   9   5          4.15         18.14         4.28 o                         
   1   9   5          0.70          8.19         3.72 o                         
   3   9   5          2.13          0.49         4.12 o                         
   5   9   5          5.61         13.83         7.45 o                         
   7   9   5          3.64          2.62         3.69 o                         
   9   9   5          6.07          2.63         4.22 o                         
  -4  10   5          1.69         15.19         7.82 o                         
  -2  10   5          1.49          1.91         5.45 o                         
   0  10   5          1.29          6.51         4.19 o                         
   2  10   5         32.56         40.54        10.38 o                         
 -16   0   6         71.20         77.21        11.69 o                         
 -14   0   6         17.22         21.33         7.04 o                         
 -12   0   6        649.59        622.38        27.61 o                         
 -10   0   6        234.94        256.24        16.20 o                         
  -8   0   6          0.09          7.75         3.46 o                         
  -6   0   6       6047.36       5921.27        62.86 o                         
  -4   0   6       6491.68       6188.16        34.36 o                         
  -2   0   6         97.75        115.35         3.07 o                         
   0   0   6       3409.54       3553.88        32.26 o                         
   2   0   6        254.32        205.21         5.04 o                         
   4   0   6       7553.66       8404.11        40.76 o                         
   6   0   6        859.86        903.10        11.67 o                         
   8   0   6       1877.53       1767.39        38.69 o                         
  10   0   6       2396.52       2492.44        50.89 o                         
  12   0   6        820.14        785.12        31.46 o                         
  14   0   6        113.06        108.25        13.05 o                         
  16   0   6          2.49          7.45         5.73 o                         
 -17   1   6          1.86         12.75         5.27 o                         
 -15   1   6         19.16         20.32         4.43 o                         
 -13   1   6         15.55         27.32         5.16 o                         
 -11   1   6         51.10         52.06         5.94 o                         
  -9   1   6         55.79         55.31         5.23 o                         
  -7   1   6         34.31         41.12         3.04 o                         
  -5   1   6        575.51        653.33         5.64 o                         
  -3   1   6        208.64        260.06         3.99 o                         
  -1   1   6         36.02         49.06         1.86 o                         
   1   1   6        673.39        595.83        13.07 o                         
   3   1   6        347.33        357.97         6.01 o                         
   5   1   6        174.05        243.29         6.45 o                         
   7   1   6         21.87         38.42         2.76 o                         
   9   1   6         43.76         39.50         3.97 o                         
  11   1   6        218.14        207.28         9.21 o                         
  13   1   6         80.16         66.97         5.92 o                         
  15   1   6         14.23         17.04         3.98 o                         
 -16   2   6         44.55         47.67        10.01 o                         
 -14   2   6         26.22         26.21         4.55 o                         
 -12   2   6          0.19          0.16         2.72 o                         
 -10   2   6         68.69         70.25         4.19 o                         
  -8   2   6       1051.10       1007.22        11.04 o                         
  -6   2   6       3749.31       3614.52        24.51 o                         
  -4   2   6        268.21        253.14         3.77 o                         
  -2   2   6        438.00        426.99         5.46 o                         
   0   2   6        826.96        817.49        11.04 o                         
   2   2   6        299.47        362.69         6.39 o                         
   4   2   6        282.36        431.40         5.05 o                         
   6   2   6        406.53        424.29         6.13 o                         
   8   2   6        122.43        119.50         6.28 o                         
  10   2   6        835.19        798.72        17.04 o                         
  12   2   6         16.51         18.50         6.01 o                         
  14   2   6         41.06         36.62         5.74 o                         
  16   2   6         10.83         11.48         4.77 o                         
 -15   3   6         27.35         28.04         7.65 o                         
 -13   3   6         13.75         10.72         2.75 o                         
 -11   3   6        322.66        312.54         8.15 o                         
  -9   3   6        145.47        157.46         4.83 o                         
  -7   3   6          2.47          2.25         1.28 o                         
  -5   3   6        174.32        182.14         4.23 o                         
  -3   3   6         79.47         78.78         2.46 o                         
  -1   3   6       1924.68       1892.23        20.55 o                         
   1   3   6        108.05        106.98         4.15 o                         
   3   3   6        126.18        134.99         2.56 o                         
   5   3   6        679.94        750.07        10.02 o                         
   7   3   6       1460.12       1434.78        17.45 o                         
   9   3   6        372.69        398.61        11.75 o                         
  11   3   6         71.44         53.06         8.35 o                         
  13   3   6         92.18        105.80         9.27 o                         
  15   3   6         23.16         28.37         9.11 o                         
 -14   4   6         29.73         27.45         8.29 o                         
 -12   4   6         70.39         79.26         6.15 o                         
 -10   4   6         29.04         38.41         3.20 o                         
  -8   4   6        173.49        167.80         5.14 o                         
  -6   4   6        286.10        265.25         6.27 o                         
  -4   4   6        284.51        337.59         5.06 o                         
  -2   4   6        115.51        132.69         6.34 o                         
   0   4   6         62.54         75.66         4.72 o                         
   2   4   6          6.20          5.38         1.75 o                         
   4   4   6          4.40          9.37         1.24 o                         
   6   4   6         30.77         19.62         3.67 o                         
   8   4   6         14.78         27.09         4.44 o                         
  10   4   6          0.01         -1.51         3.65 o                         
  12   4   6        231.63        217.37        17.88 o                         
  14   4   6        118.07        133.78        10.60 o                         
 -13   5   6         37.04         38.22         8.76 o                         
 -11   5   6        231.88        211.54         9.25 o                         
  -9   5   6          1.09         -0.11         2.05 o                         
  -7   5   6        111.79        105.74         4.39 o                         
  -5   5   6        508.43        448.07         6.82 o                         
  -3   5   6        220.38        261.27         3.96 o                         
  -1   5   6         18.12         22.55         1.98 o                         
   1   5   6        653.95        680.84        12.96 o                         
   3   5   6       1078.24       1033.53        11.27 o                         
   5   5   6        261.19        249.47         7.44 o                         
   7   5   6        164.04        158.60         9.68 o                         
   9   5   6          9.54          9.20         3.15 o                         
  11   5   6         15.00         29.12         5.46 o                         
  13   5   6         36.05         36.17         5.58 o                         
  15   5   6         18.25         31.92         8.10 o                         
 -14   6   6          2.48          3.34         5.62 o                         
 -12   6   6          8.19          3.34         5.12 o                         
 -10   6   6         43.72         43.55         4.53 o                         
  -8   6   6        102.10        112.62         4.89 o                         
  -6   6   6        649.03        617.45        10.03 o                         
  -4   6   6        749.52        660.45         9.31 o                         
  -2   6   6          1.28          5.05         1.05 o                         
   0   6   6         40.37         33.23         3.31 o                         
   2   6   6          0.53          3.03         1.32 o                         
   4   6   6         67.00         82.33         7.43 o                         
   6   6   6          3.69          2.20         2.61 o                         
   8   6   6         58.64         33.85         4.98 o                         
  10   6   6         60.49         55.40         5.66 o                         
  12   6   6         60.10         60.88         7.35 o                         
  14   6   6          1.05          5.77         4.44 o                         
 -13   7   6          8.76         -3.31         6.29 o                         
 -11   7   6        116.81        127.54        13.94 o                         
  -9   7   6          2.08          3.98         2.84 o                         
  -7   7   6          9.34          7.23         2.28 o                         
  -5   7   6          2.99          3.08         1.64 o                         
  -3   7   6        124.83        136.98         9.09 o                         
  -1   7   6        290.55        266.57         5.61 o                         
   1   7   6         57.15         58.79         4.15 o                         
   3   7   6        248.66        248.14        12.63 o                         
   5   7   6        243.05        249.90        12.96 o                         
   7   7   6          8.57         15.69         9.47 o                         
   9   7   6         56.40         71.63         6.27 o                         
  11   7   6         25.70         33.59         4.85 o                         
  13   7   6          0.70         -5.00         5.00 o                         
 -12   8   6          2.66          1.07         4.73 o                         
 -10   8   6         13.07         11.66         4.04 o                         
  -8   8   6          1.83          1.77         2.98 o                         
  -6   8   6         15.25         13.83         5.72 o                         
  -4   8   6         38.10         40.94         5.71 o                         
  -2   8   6        216.40        207.75        11.22 o                         
   0   8   6         25.23         27.70         4.74 o                         
   2   8   6         62.87         48.93         9.11 o                         
   4   8   6         46.11         44.64         6.28 o                         
   6   8   6         40.07         42.58         6.27 o                         
   8   8   6          2.22          3.42         5.63 o                         
  10   8   6          1.61          2.24         8.38 o                         
  -9   9   6         21.30         25.66         8.24 o                         
  -7   9   6          9.04          8.99         4.06 o                         
  -5   9   6        131.86        120.18         9.69 o                         
  -3   9   6         25.64         16.19         4.76 o                         
  -1   9   6         18.70         24.64         5.96 o                         
   1   9   6         11.61         14.65         3.41 o                         
   3   9   6        152.10        172.28        17.64 o                         
   5   9   6          1.58         -0.34         4.72 o                         
   7   9   6          2.68          6.53        13.90 o                         
  -4  10   6         24.35         38.22         9.69 o                         
  -2  10   6         16.26         28.68         5.34 o                         
   0  10   6          8.02         -1.43         3.29 o                         
   2  10   6         36.07         40.53         8.53 o                         
 -15   1   7         42.75         42.37        11.15 o                         
 -13   1   7        148.82        145.36        10.21 o                         
 -11   1   7        268.69        264.52        12.96 o                         
  -9   1   7        241.03        249.08        10.92 o                         
  -7   1   7         14.12         22.34         2.58 o                         
  -5   1   7      12956.48      13268.32        60.85 o                         
  -3   1   7       1134.03       1067.14         8.87 o                         
  -1   1   7       1067.41       1088.29        12.07 o                         
   1   1   7       6804.39       7080.42        42.60 o                         
   3   1   7          0.94          2.89         1.10 o                         
   5   1   7       1141.58       1133.21        10.54 o                         
   7   1   7        855.67        941.66        12.58 o                         
   9   1   7        779.02        799.40        16.60 o                         
  11   1   7       3086.40       2864.07        34.20 o                         
  13   1   7         77.80         74.37         6.34 o                         
  15   1   7         15.79         17.06         4.23 o                         
 -16   2   7          0.24          4.38         3.05 o                         
 -14   2   7         38.31         47.86         5.46 o                         
 -12   2   7          0.42          3.96         2.10 o                         
 -10   2   7        304.52        297.36         7.92 o                         
  -8   2   7        175.68        193.27         4.45 o                         
  -6   2   7       1816.72       1785.79        16.47 o                         
  -4   2   7        717.71        736.42         9.35 o                         
  -2   2   7       1192.26       1301.05        14.28 o                         
   0   2   7        136.40        141.95         2.87 o                         
   2   2   7         20.10         36.03         4.80 o                         
   4   2   7        410.95        412.36         5.50 o                         
   6   2   7        407.31        414.66         7.33 o                         
   8   2   7          9.73         19.33         2.91 o                         
  10   2   7       1202.13       1177.36        21.22 o                         
  12   2   7        176.26        183.16         9.30 o                         
  14   2   7          1.26          6.34         3.26 o                         
 -15   3   7          6.94          7.62         4.14 o                         
 -13   3   7        119.56        105.29         7.35 o                         
 -11   3   7         35.17         54.36         6.09 o                         
  -9   3   7         50.67         46.97         4.13 o                         
  -7   3   7        490.38        450.84        13.60 o                         
  -5   3   7        550.05        504.87         7.27 o                         
  -3   3   7         17.66         16.67         1.21 o                         
  -1   3   7         10.57         11.70         1.62 o                         
   1   3   7         56.53         54.73         4.35 o                         
   3   3   7       3257.81       3491.36        30.20 o                         
   5   3   7        216.30        217.41         4.58 o                         
   7   3   7        151.24        135.42         4.96 o                         
   9   3   7          8.32          5.08         2.73 o                         
  11   3   7        101.23         77.73         6.15 o                         
  13   3   7        206.36        218.21        13.07 o                         
  15   3   7         16.91         20.44         5.35 o                         
 -14   4   7        118.46        111.64         7.83 o                         
 -12   4   7          0.25         -0.56         2.65 o                         
 -10   4   7        594.59        583.98        14.57 o                         
  -8   4   7        967.47        981.54        17.47 o                         
  -6   4   7        164.35        169.49         4.98 o                         
  -4   4   7          3.14          1.86         0.70 o                         
  -2   4   7        284.38        316.41         7.28 o                         
   0   4   7        568.93        560.88        21.09 o                         
   2   4   7       2586.34       2620.68        22.60 o                         
   4   4   7        112.57        117.53         4.69 o                         
   6   4   7        674.04        699.22        12.16 o                         
   8   4   7       1023.27        907.22        17.98 o                         
  10   4   7         87.47         69.07         7.00 o                         
  12   4   7          3.55          5.04         3.72 o                         
  14   4   7         42.05         52.55         7.42 o                         
 -13   5   7          7.38          5.02         3.98 o                         
 -11   5   7         34.85         32.05         4.13 o                         
  -9   5   7         86.64         92.86         5.84 o                         
  -7   5   7         37.50         44.01         3.05 o                         
  -5   5   7         42.31         42.83         2.27 o                         
  -3   5   7        590.40        550.07         7.27 o                         
  -1   5   7        456.39        457.67         9.36 o                         
   1   5   7        717.11        650.32        11.15 o                         
   3   5   7        118.07        105.32         3.85 o                         
   5   5   7         77.88         76.53         3.32 o                         
   7   5   7        750.06        789.02        21.27 o                         
   9   5   7        350.19        356.05        12.34 o                         
  11   5   7         11.55         23.75         5.18 o                         
  13   5   7          0.22          0.95         3.06 o                         
 -12   6   7        115.25        126.81         9.16 o                         
 -10   6   7        380.59        374.85        16.48 o                         
  -8   6   7         35.07         34.79         2.90 o                         
  -6   6   7       1149.51       1115.89        13.80 o                         
  -4   6   7        696.27        640.62         9.56 o                         
  -2   6   7        183.59        172.27         4.58 o                         
   0   6   7          2.90          9.57         1.88 o                         
   2   6   7       2013.42       2034.12        15.96 o                         
   4   6   7       1721.36       1678.07        23.26 o                         
   6   6   7        129.75        113.10         8.45 o                         
   8   6   7         30.45         34.47         5.70 o                         
  10   6   7         23.91         24.36         4.13 o                         
  12   6   7         15.71         20.09         4.78 o                         
 -13   7   7         49.50         41.72         9.20 o                         
 -11   7   7         54.43         56.93         9.77 o                         
  -9   7   7        222.11        224.46         9.50 o                         
  -7   7   7         36.68         33.61         3.14 o                         
  -5   7   7         96.49        104.46         4.93 o                         
  -3   7   7        554.61        513.69         9.65 o                         
  -1   7   7        307.36        307.16         8.43 o                         
   1   7   7         92.40         80.72        10.26 o                         
   3   7   7        537.98        502.13        18.06 o                         
   5   7   7        540.63        485.55        23.79 o                         
   7   7   7         59.54         65.92        12.01 o                         
   9   7   7        105.50        111.93         7.75 o                         
  11   7   7         58.28         84.39         7.27 o                         
 -12   8   7          0.00          1.92         4.49 o                         
 -10   8   7         39.96         55.71        15.24 o                         
  -8   8   7         37.31         35.05         4.80 o                         
  -6   8   7          2.13          2.78         2.38 o                         
  -4   8   7        242.82        251.81        12.85 o                         
  -2   8   7         83.16         88.15         7.70 o                         
   0   8   7        164.24        163.98         8.56 o                         
   2   8   7         28.44         12.47         5.05 o                         
   4   8   7          2.57          6.84         6.10 o                         
   6   8   7         33.97         38.96         7.48 o                         
   8   8   7         78.21         92.67         9.12 o                         
  10   8   7          7.67         10.90         3.67 o                         
  -9   9   7          4.20         15.52         6.11 o                         
  -7   9   7          1.61          9.25         3.54 o                         
  -5   9   7          6.30         14.22         4.67 o                         
  -3   9   7         97.45        110.79         9.26 o                         
  -1   9   7         34.23         37.18         5.64 o                         
   1   9   7         70.80         77.11         6.53 o                         
   3   9   7         63.22         79.51        13.09 o                         
   5   9   7         15.11         18.50         6.42 o                         
   7   9   7          2.19          6.33         5.75 o                         
  -4  10   7        177.68        199.01        12.94 o                         
  -2  10   7         24.03         41.48         6.61 o                         
   0  10   7          3.12          2.19         3.39 o                         
   2  10   7         62.98         79.21         8.41 o                         
 -16   0   8         11.94          9.07         6.28 o                         
 -14   0   8          0.57          7.42         5.58 o                         
 -12   0   8         79.76         75.52        10.47 o                         
 -10   0   8         36.64         56.70         8.18 o                         
  -8   0   8        231.07        188.27        13.31 o                         
  -6   0   8        767.25        755.00        15.33 o                         
  -4   0   8       2631.16       2688.63        18.78 o                         
  -2   0   8        916.49        885.62         9.95 o                         
   0   0   8        241.05        215.76         9.14 o                         
   2   0   8       3962.37       4255.47        23.46 o                         
   4   0   8        358.18        335.68         7.57 o                         
   6   0   8          8.39          8.05         1.78 o                         
   8   0   8         35.68         28.41         4.39 o                         
  10   0   8        238.13        259.02        17.42 o                         
  12   0   8          6.57          1.69         3.91 o                         
  14   0   8         54.27         66.12        11.16 o                         
 -15   1   8          2.14          2.95         3.53 o                         
 -13   1   8        162.67        160.35        10.59 o                         
 -11   1   8         42.08         43.87         5.58 o                         
  -9   1   8         23.19         22.71         3.70 o                         
  -7   1   8          6.64         13.40         1.25 o                         
  -5   1   8        259.21        304.62         5.37 o                         
  -3   1   8        665.30        664.09         5.57 o                         
  -1   1   8         59.72         46.35         2.18 o                         
   1   1   8        200.32        198.45         6.29 o                         
   3   1   8       1278.06       1439.41        12.52 o                         
   5   1   8       1356.42       1399.80        12.16 o                         
   7   1   8         51.21         37.97         3.40 o                         
   9   1   8        137.34        132.23         7.08 o                         
  11   1   8          0.46         -1.32         2.81 o                         
  13   1   8         23.83         32.61         4.69 o                         
  15   1   8         92.55        107.64         8.20 o                         
 -16   2   8          0.06          6.44         3.47 o                         
 -14   2   8        113.69        107.62         9.36 o                         
 -12   2   8        108.69         94.67         8.28 o                         
 -10   2   8         91.27         90.55         4.08 o                         
  -8   2   8        443.76        468.65        10.52 o                         
  -6   2   8        109.55        118.04         4.12 o                         
  -4   2   8        332.40        329.58         6.39 o                         
  -2   2   8         86.49        115.13         2.54 o                         
   0   2   8        157.31        151.50         4.11 o                         
   2   2   8       7919.72       8524.26        53.33 o                         
   4   2   8        391.74        418.11         6.58 o                         
   6   2   8          0.82          3.96         1.33 o                         
   8   2   8       1484.51       1441.76        16.92 o                         
  10   2   8         22.46         21.31         4.47 o                         
  12   2   8          7.92          6.64         3.34 o                         
  14   2   8         27.62         44.12         5.59 o                         
 -15   3   8         34.75         33.04         4.87 o                         
 -13   3   8         85.82         93.98         8.97 o                         
 -11   3   8         32.90         36.06         6.19 o                         
  -9   3   8       1318.73       1244.98        27.32 o                         
  -7   3   8       1546.64       1489.41        19.97 o                         
  -5   3   8        887.33        876.61         7.52 o                         
  -3   3   8       1743.83       1741.72        22.97 o                         
  -1   3   8       3240.56       3184.77        17.86 o                         
   1   3   8        255.47        280.55         6.80 o                         
   3   3   8         28.35         24.87         2.40 o                         
   5   3   8        162.27        193.01         4.37 o                         
   7   3   8       1445.71       1323.61        15.52 o                         
   9   3   8        960.70        899.53        18.59 o                         
  11   3   8        143.19        146.86         8.35 o                         
  13   3   8         42.48         35.48         5.92 o                         
  15   3   8        113.81        120.03        15.58 o                         
 -14   4   8         11.27          7.03         4.20 o                         
 -12   4   8        249.92        217.57        10.03 o                         
 -10   4   8         29.40         36.75         4.35 o                         
  -8   4   8        106.13        114.49         6.48 o                         
  -6   4   8       1193.76       1217.06        13.35 o                         
  -4   4   8         26.76         29.63         1.57 o                         
  -2   4   8         29.39         16.54         2.82 o                         
   0   4   8        199.52        204.17         7.93 o                         
   2   4   8         28.96         40.60         4.44 o                         
   4   4   8         23.17         30.00         2.73 o                         
   6   4   8        403.43        365.56         9.16 o                         
   8   4   8        170.08        150.27         7.69 o                         
  10   4   8        316.49        274.25        13.63 o                         
  12   4   8          0.15          3.58         2.51 o                         
  14   4   8         22.37         29.75         5.97 o                         
 -13   5   8         88.32         93.60         7.21 o                         
 -11   5   8        181.88        192.87         9.18 o                         
  -9   5   8        246.04        299.13         9.14 o                         
  -7   5   8        291.59        263.98         7.08 o                         
  -5   5   8          3.62          2.82         1.23 o                         
  -3   5   8         28.16         29.90         2.09 o                         
  -1   5   8        568.57        557.67        10.41 o                         
   1   5   8       1316.43       1259.45        12.41 o                         
   3   5   8        276.40        271.66         6.27 o                         
   5   5   8          0.37         -0.47         1.95 o                         
   7   5   8        696.44        667.14        19.85 o                         
   9   5   8        443.95        417.73        13.58 o                         
  11   5   8          1.80          4.07         3.57 o                         
  13   5   8          0.50          1.64         3.42 o                         
 -12   6   8          3.40          3.55         2.86 o                         
 -10   6   8          4.51         13.05         3.18 o                         
  -8   6   8         12.91         15.51         2.39 o                         
  -6   6   8         38.58         30.65         2.69 o                         
  -4   6   8          2.37          8.37         1.67 o                         
  -2   6   8        181.98        172.94         5.49 o                         
   0   6   8        107.91        106.51         4.67 o                         
   2   6   8        818.08        756.26        10.15 o                         
   4   6   8        164.32        154.25         6.46 o                         
   6   6   8         54.97         50.78         5.99 o                         
   8   6   8          0.67          2.78         6.34 o                         
  10   6   8          0.93          4.21         3.39 o                         
  12   6   8         12.53         10.71         5.55 o                         
 -11   7   8         27.88         24.69         7.07 o                         
  -9   7   8         72.57         85.77         6.59 o                         
  -7   7   8          4.99          2.57         2.38 o                         
  -5   7   8         36.34         32.33         3.06 o                         
  -3   7   8         39.51         42.48         3.13 o                         
  -1   7   8        105.34        104.43         5.39 o                         
   1   7   8        722.12        689.12        16.13 o                         
   3   7   8         54.33         67.52         5.65 o                         
   5   7   8         54.20         48.87         6.76 o                         
   7   7   8          5.36          6.30         4.00 o                         
   9   7   8          7.54         28.11         4.53 o                         
  11   7   8         20.13         32.44         4.92 o                         
 -10   8   8          3.96          5.89         3.08 o                         
  -8   8   8          2.37          0.63         2.49 o                         
  -6   8   8         49.09         55.92         6.78 o                         
  -4   8   8          5.28         10.93         4.11 o                         
  -2   8   8        103.61        116.50         9.02 o                         
   0   8   8         40.24         46.02         4.97 o                         
   2   8   8        195.16        212.12        17.97 o                         
   4   8   8         85.12         78.25         8.15 o                         
   6   8   8          0.99          9.06         3.98 o                         
   8   8   8         77.02         90.05         9.34 o                         
  10   8   8          0.14          6.02         5.71 o                         
  -9   9   8         10.50         23.43         8.04 o                         
  -7   9   8         10.91          8.79         4.19 o                         
  -5   9   8         49.29         36.56         5.85 o                         
  -3   9   8         59.14         47.36        12.23 o                         
  -1   9   8          0.01         -1.77         4.56 o                         
   1   9   8         81.27         85.09         6.91 o                         
   3   9   8         16.66         26.63         7.79 o                         
   5   9   8          7.02         -4.69         4.69 o                         
   9   9   8          4.17         17.77         7.48 o                         
  -6  10   8         75.17         90.53        12.94 o                         
  -4  10   8          0.19          2.32         6.26 o                         
  -2  10   8          7.10         15.07         4.70 o                         
   0  10   8          4.80         15.45         4.76 o                         
   2  10   8          1.39          1.29         4.81 o                         
 -15   1   9         26.00         31.45         7.76 o                         
 -13   1   9          3.47          9.88         4.48 o                         
 -11   1   9         33.15         35.89         5.67 o                         
  -9   1   9         33.00         27.88         1.99 o                         
  -7   1   9        476.22        443.46         9.04 o                         
  -5   1   9          1.17          0.49         1.04 o                         
  -3   1   9       1045.50       1084.55         7.62 o                         
  -1   1   9         22.08         29.57         1.89 o                         
   1   1   9        584.53        613.97         8.64 o                         
   3   1   9         35.93         32.44         2.70 o                         
   5   1   9         54.51         38.68         1.93 o                         
   7   1   9        191.36        207.29         6.42 o                         
   9   1   9       1417.04       1346.30        17.39 o                         
  11   1   9         94.87         79.89         6.20 o                         
  13   1   9         34.72         38.92         5.19 o                         
  15   1   9         11.97          7.61         5.86 o                         
 -16   2   9          0.82          2.09         4.23 o                         
 -14   2   9          7.06          0.07         3.84 o                         
 -12   2   9        210.52        210.06        11.96 o                         
 -10   2   9          5.67         11.31         3.79 o                         
  -8   2   9        297.02        322.35         8.40 o                         
  -6   2   9        396.24        416.44         8.96 o                         
  -4   2   9        134.45        116.32         3.89 o                         
  -2   2   9         53.69         60.04         2.46 o                         
   0   2   9         10.27         15.21         0.99 o                         
   2   2   9       1184.41       1237.68        14.56 o                         
   4   2   9       1181.09       1120.22        17.04 o                         
   6   2   9        491.48        502.91         8.74 o                         
   8   2   9        449.03        429.10         9.55 o                         
  10   2   9        925.57        839.61        18.74 o                         
  12   2   9        350.65        344.93        13.15 o                         
  14   2   9         46.74         53.64         7.98 o                         
 -15   3   9         16.32         17.75         4.07 o                         
 -13   3   9         20.42         26.76         5.03 o                         
 -11   3   9        467.46        443.92        16.86 o                         
  -9   3   9        309.64        271.22        13.30 o                         
  -7   3   9        543.32        526.79        15.62 o                         
  -5   3   9         19.56         23.15         1.54 o                         
  -3   3   9        308.15        357.88         4.70 o                         
  -1   3   9        578.84        523.51         6.29 o                         
   1   3   9        885.69        934.35        12.78 o                         
   3   3   9         92.32         87.49         4.44 o                         
   5   3   9        316.33        269.31         5.42 o                         
   7   3   9        391.52        385.00         8.65 o                         
   9   3   9        894.72        873.44        23.25 o                         
  11   3   9          2.63          5.02         2.95 o                         
  13   3   9          0.75         -0.34         3.23 o                         
 -14   4   9          1.33          1.74         2.94 o                         
 -12   4   9          0.11          1.32         2.88 o                         
 -10   4   9          3.42          6.51         5.59 o                         
  -8   4   9         73.03         80.02         5.56 o                         
  -6   4   9          5.18         13.59         2.04 o                         
  -4   4   9        422.83        407.03         5.39 o                         
  -2   4   9          7.27          7.12         2.04 o                         
   0   4   9         36.22         33.29         3.50 o                         
   2   4   9        105.36        103.60         4.80 o                         
   4   4   9       1214.75       1228.35        14.53 o                         
   6   4   9        343.01        338.37         7.97 o                         
   8   4   9          0.71          5.41         2.39 o                         
  10   4   9         46.68         42.25        10.60 o                         
  12   4   9          3.62          0.18         3.50 o                         
 -15   5   9          0.02         -2.40         3.39 o                         
 -13   5   9          0.51          5.72         2.98 o                         
 -11   5   9         90.75         98.23         6.94 o                         
  -9   5   9        559.16        526.27        12.37 o                         
  -7   5   9        468.98        427.07         9.20 o                         
  -5   5   9        229.51        214.43         5.34 o                         
  -3   5   9          5.36          4.95         2.44 o                         
  -1   5   9          4.78          5.94         2.20 o                         
   1   5   9        125.66        148.11         4.73 o                         
   3   5   9         99.95         99.23         4.71 o                         
   5   5   9        652.05        605.90        12.02 o                         
   7   5   9        201.15        197.80        11.12 o                         
   9   5   9         21.31         14.19         3.59 o                         
  11   5   9          1.70          4.25         7.82 o                         
  13   5   9         79.72        114.62        11.32 o                         
 -14   6   9        108.18        112.57         9.75 o                         
 -12   6   9          0.74          1.16         2.79 o                         
 -10   6   9        155.61        172.31         8.42 o                         
  -8   6   9         36.12         32.15         2.96 o                         
  -6   6   9        171.38        168.52         5.76 o                         
  -4   6   9        452.04        450.89         9.44 o                         
  -2   6   9         40.28         28.76         3.01 o                         
   0   6   9         13.46         17.69         3.92 o                         
   2   6   9       2160.02       2009.83        20.56 o                         
   4   6   9          3.88          1.35         1.63 o                         
   6   6   9         19.11         18.49         4.99 o                         
   8   6   9        139.81        138.86        11.02 o                         
  10   6   9         32.74         35.34         5.49 o                         
  12   6   9         52.95         63.63        11.11 o                         
 -11   7   9          6.38          2.09         4.59 o                         
  -9   7   9          3.06          8.16         2.98 o                         
  -7   7   9          9.67         11.89         2.32 o                         
  -5   7   9        233.72        216.98         7.31 o                         
  -3   7   9         15.22         20.83         2.96 o                         
  -1   7   9        174.80        177.85        10.29 o                         
   1   7   9          5.88         13.43         2.49 o                         
   3   7   9        150.09        129.96         6.83 o                         
   5   7   9        142.65        129.34         9.84 o                         
   7   7   9         27.59         22.86         5.20 o                         
   9   7   9         14.31          3.57         4.76 o                         
  11   7   9         22.03         33.89         6.33 o                         
 -10   8   9          0.49          8.85         4.19 o                         
  -8   8   9          2.21          2.35         3.58 o                         
  -6   8   9         50.33         61.41        10.28 o                         
  -4   8   9          1.97          6.16         6.47 o                         
  -2   8   9          9.31         14.19         4.39 o                         
   0   8   9          1.96          7.05         2.88 o                         
   2   8   9          4.95          1.16         3.93 o                         
   4   8   9         61.59         55.06         7.01 o                         
   6   8   9         33.36         46.04         6.99 o                         
   8   8   9        111.30        132.45        11.29 o                         
  -7   9   9          6.30          6.03         3.57 o                         
  -5   9   9         88.73        107.11         9.49 o                         
  -3   9   9          1.16          3.56         3.86 o                         
  -1   9   9         22.22         22.96         4.02 o                         
   1   9   9         23.94         23.58         4.09 o                         
   3   9   9         39.11         40.83         9.31 o                         
   5   9   9         14.53          9.85         5.82 o                         
  -4  10   9          2.61          6.28         4.52 o                         
  -2  10   9          0.54         -1.83         5.87 o                         
   0  10   9         24.88         35.20         5.97 o                         
   2  10   9          7.08          9.38         3.98 o                         
 -14   0  10        232.84        212.79        18.67 o                         
 -12   0  10         28.62         22.82         6.47 o                         
 -10   0  10          6.34         10.60         4.92 o                         
  -8   0  10       1761.74       1704.98        35.34 o                         
  -6   0  10       1748.38       1686.85        17.04 o                         
  -4   0  10       1278.53       1203.00        16.02 o                         
  -2   0  10       1739.80       1655.81        19.78 o                         
   0   0  10        118.51         95.55         6.97 o                         
   2   0  10       4227.74       4483.63        52.84 o                         
   4   0  10       1683.62       1882.66        21.18 o                         
   6   0  10       1317.05       1413.11        16.58 o                         
   8   0  10       5220.73       4998.86        42.80 o                         
  10   0  10         69.18         49.68         5.95 o                         
  12   0  10          0.18          1.65         3.34 o                         
  14   0  10         27.83         35.95         6.44 o                         
 -15   1  10         15.68         20.58         5.67 o                         
 -13   1  10         14.41         22.92         5.02 o                         
 -11   1  10          0.72         -0.77         2.61 o                         
  -9   1  10         80.48         72.98         4.65 o                         
  -7   1  10        145.08        130.65         5.09 o                         
  -5   1  10        278.70        295.97         6.39 o                         
  -3   1  10         65.72         64.22         1.98 o                         
  -1   1  10        245.67        265.88         5.26 o                         
   1   1  10       1107.42       1205.44        12.30 o                         
   3   1  10        216.39        214.48         5.24 o                         
   5   1  10         33.51         31.10         1.95 o                         
   7   1  10        449.81        403.01         9.17 o                         
   9   1  10         97.56        106.09         5.28 o                         
  11   1  10         73.33         83.48         6.63 o                         
  13   1  10        109.92        110.31         7.95 o                         
 -14   2  10          0.00          0.77         3.58 o                         
 -12   2  10         11.51         15.33         4.56 o                         
 -10   2  10         85.39         83.76         7.37 o                         
  -8   2  10        511.62        503.79        10.32 o                         
  -6   2  10         63.94         73.74         3.91 o                         
  -4   2  10         16.77         20.66         2.59 o                         
  -2   2  10         39.14         35.76         3.29 o                         
   0   2  10        198.56        221.66         5.88 o                         
   2   2  10          1.92          6.97         1.39 o                         
   4   2  10         13.76         12.04         1.79 o                         
   6   2  10          1.72          3.30         1.43 o                         
   8   2  10        555.24        544.43        11.07 o                         
  10   2  10         95.99         96.26         6.90 o                         
  12   2  10          8.44          7.15         3.02 o                         
  14   2  10         12.61         24.12         4.68 o                         
 -15   3  10          1.65         -3.25         3.51 o                         
 -13   3  10         17.27         10.53         4.71 o                         
 -11   3  10         89.13        124.34         9.40 o                         
  -9   3  10          9.69         18.15         3.59 o                         
  -7   3  10         56.40         57.86         5.88 o                         
  -5   3  10         98.06        107.43         3.12 o                         
  -3   3  10          4.20          5.71         0.84 o                         
  -1   3  10          1.61          1.87         1.14 o                         
   1   3  10        313.66        293.21         4.90 o                         
   3   3  10        304.30        297.87        12.42 o                         
   5   3  10        969.05        887.08        12.30 o                         
   7   3  10        130.67        102.91         5.49 o                         
   9   3  10          0.36          0.54         2.41 o                         
  11   3  10          1.47          6.54         3.19 o                         
  13   3  10         37.68         25.83         4.28 o                         
 -14   4  10         23.33         26.29         5.62 o                         
 -12   4  10         27.89         17.05         9.58 o                         
 -10   4  10        205.12        194.66        11.20 o                         
  -8   4  10         53.14         51.00         4.75 o                         
  -6   4  10        437.14        400.89         9.13 o                         
  -4   4  10         36.73         45.70         4.55 o                         
  -2   4  10        320.45        320.25         8.70 o                         
   0   4  10        620.32        598.17         9.35 o                         
   2   4  10          0.09         -0.25         0.94 o                         
   4   4  10        275.75        275.39         6.85 o                         
   6   4  10          9.78          8.41         2.02 o                         
   8   4  10         36.29         14.55         3.33 o                         
  10   4  10          0.04          2.31         4.79 o                         
  12   4  10         82.89        112.38        10.33 o                         
 -15   5  10          0.63         -2.34         5.84 o                         
 -13   5  10        232.37        205.61        10.63 o                         
 -11   5  10          0.06          6.74         2.86 o                         
  -9   5  10        389.38        385.51        10.90 o                         
  -7   5  10        396.80        381.01        13.46 o                         
  -5   5  10         89.51         94.80         4.74 o                         
  -3   5  10         56.67         64.38         5.36 o                         
  -1   5  10        462.58        477.88        11.80 o                         
   1   5  10        874.70        845.75        20.42 o                         
   3   5  10         57.52         73.37         4.26 o                         
   5   5  10         95.54         84.32         4.75 o                         
   7   5  10        108.36         94.86         5.48 o                         
   9   5  10         28.37         46.21         5.09 o                         
  11   5  10        102.55         73.77         8.33 o                         
 -14   6  10          7.72         11.14         6.11 o                         
 -12   6  10         63.99         63.38         6.26 o                         
 -10   6  10          1.60          8.81         3.02 o                         
  -8   6  10         36.69         32.24         3.52 o                         
  -6   6  10         61.33         60.24         3.63 o                         
  -4   6  10         13.30         15.41         1.93 o                         
  -2   6  10        186.51        197.93         7.17 o                         
   0   6  10         41.70         48.33         4.12 o                         
   2   6  10         91.29         81.96         4.58 o                         
   4   6  10        167.22        200.58         7.20 o                         
   6   6  10          7.37          3.65         1.87 o                         
   8   6  10         10.45          7.58         8.82 o                         
  10   6  10         35.16         34.07         5.05 o                         
 -11   7  10          2.46          3.11         5.22 o                         
  -9   7  10         21.06         25.99         4.93 o                         
  -7   7  10          0.08          0.94         1.86 o                         
  -5   7  10         12.91         18.13         3.69 o                         
  -3   7  10         11.36         12.72         2.55 o                         
  -1   7  10         84.96         86.59         7.30 o                         
   1   7  10        388.78        407.02        10.24 o                         
   3   7  10         40.50         30.87         3.77 o                         
   5   7  10         23.08         18.79         4.70 o                         
   7   7  10          0.17          3.79         5.97 o                         
   9   7  10         86.28        105.34         9.82 o                         
  -8   8  10          9.35          9.38         4.01 o                         
  -6   8  10        144.73        165.45        26.98 o                         
  -4   8  10          3.09          3.18         2.71 o                         
  -2   8  10          0.00          2.11         3.10 o                         
   0   8  10        209.28        226.72        10.19 o                         
   2   8  10         38.13         25.81         4.93 o                         
   4   8  10          0.11          0.38         3.54 o                         
   6   8  10         32.98         55.02         7.63 o                         
   8   8  10          2.52          3.00         6.03 o                         
  -7   9  10        196.09        226.83        19.03 o                         
  -5   9  10          5.74          3.22         6.45 o                         
  -3   9  10         23.24         20.85         4.73 o                         
  -1   9  10         15.32         16.76         5.74 o                         
   1   9  10         95.69        102.35         9.04 o                         
   3   9  10          0.81          2.91         5.42 o                         
   5   9  10          1.56          0.21         5.19 o                         
  -4  10  10          0.04         -0.08         4.19 o                         
  -2  10  10          3.13          7.89         5.75 o                         
 -15   1  11         43.85         38.18         6.58 o                         
 -13   1  11          1.10          0.22         3.41 o                         
 -11   1  11         68.07         57.36         6.48 o                         
  -9   1  11         80.28         80.66         7.28 o                         
  -7   1  11        358.49        301.16         7.86 o                         
  -5   1  11        839.35        841.92        10.87 o                         
  -3   1  11        144.93        139.43         2.89 o                         
  -1   1  11       3211.46       3163.52        16.41 o                         
   1   1  11        202.10        185.65         4.92 o                         
   3   1  11          0.74          3.74         0.90 o                         
   5   1  11        346.19        359.92         6.41 o                         
   7   1  11        283.90        291.77         8.03 o                         
   9   1  11        334.03        302.75         8.77 o                         
  11   1  11          5.50          2.06         2.46 o                         
  13   1  11          3.18          7.50         3.37 o                         
 -14   2  11          1.02         12.02         4.93 o                         
 -12   2  11          2.11          9.96         4.30 o                         
 -10   2  11          5.26          8.61         3.56 o                         
  -8   2  11        630.89        635.97        20.09 o                         
  -6   2  11        391.39        372.98         8.73 o                         
  -4   2  11       1015.27       1035.73        13.27 o                         
  -2   2  11        280.90        309.44         7.10 o                         
   0   2  11        942.39       1005.19        11.06 o                         
   2   2  11         14.84         12.99         1.96 o                         
   4   2  11        244.93        244.39         7.64 o                         
   6   2  11         46.87         49.48         3.74 o                         
   8   2  11        805.84        807.99        13.88 o                         
  10   2  11        181.64        169.01         9.00 o                         
  12   2  11        110.13        122.14        12.02 o                         
 -15   3  11         23.22         24.94         7.67 o                         
 -13   3  11        124.94        120.93        15.23 o                         
 -11   3  11         13.79         21.13         5.00 o                         
  -9   3  11         24.13         34.23         4.45 o                         
  -7   3  11         75.67         87.33         5.91 o                         
  -5   3  11         15.94         11.32         4.66 o                         
  -3   3  11          2.52          2.66         4.58 o                         
  -1   3  11        829.19        857.37         8.71 o                         
   1   3  11        348.23        367.21         5.49 o                         
   3   3  11        206.70        189.10         6.80 o                         
   5   3  11        322.49        305.72         7.48 o                         
   7   3  11         43.68         46.91         4.02 o                         
   9   3  11        150.07        127.09         5.90 o                         
  11   3  11          0.62         -2.02         2.78 o                         
  13   3  11          0.00         -0.36         2.93 o                         
 -14   4  11          0.04         -1.24         2.57 o                         
 -12   4  11        513.27        550.59        20.31 o                         
 -10   4  11        811.80        741.97        21.86 o                         
  -8   4  11          9.69         18.04         3.45 o                         
  -6   4  11         26.84         27.64         5.18 o                         
  -4   4  11        502.82        486.34        19.95 o                         
  -2   4  11         46.66         37.73         3.27 o                         
   0   4  11        405.50        425.44         7.36 o                         
   2   4  11        495.18        498.95         7.66 o                         
   4   4  11       2412.25       2328.61        20.23 o                         
   6   4  11       2100.85       2009.82        20.37 o                         
   8   4  11          1.37         -1.57         2.14 o                         
  10   4  11         42.67         52.21         5.48 o                         
  12   4  11         25.17         26.97         5.81 o                         
 -13   5  11         12.07         18.78         4.54 o                         
 -11   5  11          7.37          7.81         3.30 o                         
  -9   5  11         12.93         24.34         4.02 o                         
  -7   5  11          6.17          3.65         2.36 o                         
  -5   5  11        222.54        223.29         7.32 o                         
  -3   5  11         96.02         94.76         8.20 o                         
  -1   5  11        732.18        669.08        24.04 o                         
   1   5  11        328.71        280.87        11.19 o                         
   3   5  11         47.21         53.37         3.82 o                         
   5   5  11          0.03         -1.92         1.92 o                         
   7   5  11        142.60        101.54         5.75 o                         
   9   5  11          0.55         10.16         4.03 o                         
  11   5  11         31.79         43.13         7.38 o                         
 -12   6  11         49.60         57.12         5.91 o                         
 -10   6  11          9.65         12.05         2.57 o                         
  -8   6  11        126.45        113.85         6.92 o                         
  -6   6  11          3.48          1.33         2.05 o                         
  -4   6  11        132.74        118.59         4.75 o                         
  -2   6  11        355.58        346.30        16.25 o                         
   0   6  11        210.91        233.62         7.98 o                         
   2   6  11        691.89        662.18        12.89 o                         
   4   6  11         30.07         36.33         3.35 o                         
   6   6  11         25.60         29.99         3.37 o                         
   8   6  11         44.73         60.91         7.28 o                         
  10   6  11         10.09          3.32         3.27 o                         
 -11   7  11          1.22         -5.98         5.98 o                         
  -9   7  11          0.19          0.62         3.27 o                         
  -7   7  11          0.39         -1.15         2.88 o                         
  -5   7  11          4.76         14.07         3.02 o                         
  -3   7  11         73.75         83.50         5.60 o                         
  -1   7  11        131.89        148.08         9.44 o                         
   1   7  11          8.73         11.27         2.45 o                         
   3   7  11        110.26        111.07         9.27 o                         
   5   7  11          0.08         -0.54         3.01 o                         
   7   7  11          8.73          6.59         5.23 o                         
   9   7  11          3.52          7.34         4.89 o                         
  -8   8  11         20.35         24.45         6.24 o                         
  -6   8  11         60.22         55.30         6.98 o                         
  -4   8  11         49.94         71.55        10.48 o                         
  -2   8  11         77.29         82.81         7.70 o                         
   0   8  11         16.75         22.51         5.53 o                         
   2   8  11          5.84          7.68        10.21 o                         
   4   8  11          7.58          2.10         7.83 o                         
   6   8  11         32.28         41.67         9.20 o                         
   8   8  11         56.00         58.27        11.35 o                         
  -5   9  11         22.69         27.53         8.78 o                         
  -3   9  11          1.90          7.33         6.13 o                         
  -1   9  11         28.56         28.19         6.01 o                         
   1   9  11          1.03          5.00         7.08 o                         
   3   9  11         30.48         43.85         9.66 o                         
 -14   0  12         18.89         12.50         6.29 o                         
 -12   0  12         20.24         22.05         7.61 o                         
 -10   0  12        102.02        108.12        12.50 o                         
  -8   0  12          1.89          6.71         5.03 o                         
  -6   0  12       1441.78       1346.16        17.74 o                         
  -4   0  12        152.59        159.89         6.34 o                         
  -2   0  12         20.57         28.40         3.25 o                         
   0   0  12        258.13        241.12        11.94 o                         
   2   0  12         67.60         79.21         7.93 o                         
   4   0  12        475.58        384.64        18.63 o                         
   6   0  12       3018.24       2989.18        32.57 o                         
   8   0  12         14.79         21.28         5.17 o                         
  10   0  12        131.34        152.26         8.63 o                         
  12   0  12        287.76        300.30        15.84 o                         
 -13   1  12          7.16         10.96         4.64 o                         
 -11   1  12          2.97          6.17         3.20 o                         
  -9   1  12          1.80          9.90         4.10 o                         
  -7   1  12         18.31         23.36         3.56 o                         
  -5   1  12         36.96         43.35         2.67 o                         
  -3   1  12        163.75        170.01         4.58 o                         
  -1   1  12         65.27         58.59         2.35 o                         
   1   1  12       1404.23       1373.89        21.76 o                         
   3   1  12        928.65        907.75        17.52 o                         
   5   1  12        211.73        200.16         5.14 o                         
   7   1  12        627.77        616.24        12.00 o                         
   9   1  12        281.90        282.07         9.12 o                         
  11   1  12          7.09          8.54         3.42 o                         
  13   1  12         55.09         80.37         7.28 o                         
 -14   2  12         69.41         72.33         8.60 o                         
 -12   2  12          1.22          5.54         3.73 o                         
 -10   2  12         48.72         46.20         6.11 o                         
  -8   2  12         20.93         28.30         4.12 o                         
  -6   2  12          2.22          0.98         2.06 o                         
  -4   2  12        140.62        128.84         7.34 o                         
  -2   2  12          6.74          3.29         1.10 o                         
   0   2  12        180.62        200.84         5.14 o                         
   2   2  12        322.64        320.35         8.01 o                         
   4   2  12         15.98         14.03         2.03 o                         
   6   2  12         31.15         27.55         2.94 o                         
   8   2  12         11.03         13.73         2.53 o                         
  10   2  12          7.75          9.41         2.44 o                         
  12   2  12          0.05          6.26         3.72 o                         
 -13   3  12         41.01         48.66         6.93 o                         
 -11   3  12        258.29        280.17        14.36 o                         
  -9   3  12         91.57         96.15         6.86 o                         
  -7   3  12        221.85        205.94         9.09 o                         
  -5   3  12          6.80          7.09         4.65 o                         
  -3   3  12          0.04          1.12         1.98 o                         
  -1   3  12         55.87         40.24         2.23 o                         
   1   3  12       1150.90       1122.34         9.53 o                         
   3   3  12        280.87        268.95         8.23 o                         
   5   3  12        505.19        480.95         9.60 o                         
   7   3  12        797.73        748.64        14.91 o                         
   9   3  12         14.36         10.79         2.40 o                         
  11   3  12          6.56         14.26         3.53 o                         
  13   3  12         32.85         34.41         9.13 o                         
 -14   4  12         65.14         61.90         7.85 o                         
 -12   4  12         43.72         55.06         7.57 o                         
 -10   4  12        115.86        127.54         9.53 o                         
  -8   4  12        250.16        251.55        10.31 o                         
  -6   4  12         57.42         60.54         5.39 o                         
  -4   4  12        112.62        118.39        12.48 o                         
  -2   4  12         16.07         18.75         2.31 o                         
   0   4  12        130.11        122.78         3.99 o                         
   2   4  12         42.58         28.87         3.44 o                         
   4   4  12          9.13         15.24         2.31 o                         
   6   4  12        263.32        255.54         7.56 o                         
   8   4  12        171.42        145.25         7.01 o                         
  10   4  12         72.80         78.62         6.76 o                         
 -13   5  12        136.87        157.54         9.78 o                         
 -11   5  12          8.59         15.02         3.74 o                         
  -9   5  12         41.06         39.73         4.83 o                         
  -7   5  12         74.93         91.11         6.38 o                         
  -5   5  12        151.02        150.91         8.42 o                         
  -3   5  12        103.70        103.69         6.70 o                         
  -1   5  12       1436.98       1408.17        20.09 o                         
   1   5  12         83.23         86.24         4.91 o                         
   3   5  12        170.40        180.86         7.07 o                         
   5   5  12        120.95        128.36         6.21 o                         
   7   5  12         57.30         61.11         4.74 o                         
   9   5  12         11.03         21.52         5.12 o                         
 -12   6  12         13.45          4.30         2.61 o                         
 -10   6  12          0.01         -1.17         2.41 o                         
  -8   6  12         28.41         22.17         3.28 o                         
  -6   6  12          2.71          2.94         1.56 o                         
  -4   6  12         77.96         92.38         4.38 o                         
  -2   6  12         26.09         33.20         4.50 o                         
   0   6  12         32.90         20.13         2.82 o                         
   2   6  12          0.14          7.04         1.81 o                         
   4   6  12          6.48          7.44         2.11 o                         
   6   6  12         84.34         90.66         5.60 o                         
   8   6  12         43.10         39.72         5.92 o                         
 -11   7  12          8.35          5.02         3.94 o                         
  -9   7  12         41.71         34.99         5.97 o                         
  -7   7  12         30.87         31.90         6.09 o                         
  -5   7  12         30.22         22.53         4.16 o                         
  -3   7  12         54.87         68.84         5.21 o                         
  -1   7  12        353.64        336.79        12.56 o                         
   1   7  12        117.69        142.84        16.06 o                         
   3   7  12          0.49          2.68         3.06 o                         
   5   7  12          5.58          4.40         2.78 o                         
   7   7  12          1.19          4.40         3.46 o                         
   9   7  12          5.53          4.30         4.65 o                         
  -6   8  12         12.88         37.56        11.43 o                         
  -4   8  12         42.51         58.61        11.31 o                         
  -2   8  12         11.05         25.42         8.16 o                         
   0   8  12        112.37        139.57        10.95 o                         
   2   8  12          8.78         15.66         5.62 o                         
   4   8  12          0.18          2.84         3.73 o                         
   6   8  12          4.26         10.33         6.34 o                         
  -1   9  12         55.76         59.66        11.04 o                         
   1   9  12          0.04          1.21         4.54 o                         
   3   9  12          6.98          3.39         5.39 o                         
 -13   1  13         28.86         27.64         5.87 o                         
 -11   1  13         35.00         32.38         5.62 o                         
  -9   1  13        272.32        293.25        21.61 o                         
  -7   1  13         24.52         20.54         3.69 o                         
  -5   1  13         17.35         19.84         3.18 o                         
  -3   1  13          9.85         11.70         2.35 o                         
  -1   1  13        545.23        548.95         6.56 o                         
   1   1  13         52.62         47.73         4.36 o                         
   3   1  13         60.33         68.68         4.80 o                         
   5   1  13        820.04        752.55        12.71 o                         
   7   1  13        819.41        753.72        12.42 o                         
   9   1  13         31.22         21.23         2.56 o                         
  11   1  13         26.21         19.31         3.83 o                         
 -14   2  13         76.64         85.92         9.37 o                         
 -12   2  13         13.12         11.00         3.94 o                         
 -10   2  13          1.92         14.64         5.69 o                         
  -8   2  13         49.21         54.82         5.30 o                         
  -6   2  13          2.63         -0.26         3.89 o                         
  -4   2  13         53.11         51.55         5.01 o                         
  -2   2  13        442.99        451.18         8.23 o                         
   0   2  13        101.49         91.71         3.70 o                         
   2   2  13        528.92        503.61         9.01 o                         
   4   2  13          0.66          1.42         4.40 o                         
   6   2  13         14.05         17.12         2.68 o                         
   8   2  13          5.91         11.00         2.41 o                         
  10   2  13         24.07         30.72         3.59 o                         
  12   2  13          9.37         13.83         3.93 o                         
 -13   3  13         56.50         59.41         7.66 o                         
 -11   3  13        116.08        130.65        10.42 o                         
  -9   3  13        206.55        191.87         9.59 o                         
  -7   3  13          0.45          2.87         2.45 o                         
  -5   3  13         15.54         22.49         5.99 o                         
  -3   3  13          4.64         -0.10         2.43 o                         
  -1   3  13        268.00        285.07         5.32 o                         
   1   3  13        559.49        533.30         9.09 o                         
   3   3  13        355.00        312.07         9.03 o                         
   5   3  13        284.33        262.40         7.33 o                         
   7   3  13        140.40        149.56         7.00 o                         
   9   3  13         33.31         41.62         3.92 o                         
  11   3  13         11.72          9.41         3.32 o                         
 -12   4  13         63.49         54.13         7.46 o                         
 -10   4  13         39.89         32.73         5.46 o                         
  -8   4  13          7.60          9.26         3.13 o                         
  -6   4  13          1.22          1.16         2.20 o                         
  -4   4  13         95.38        101.51        11.87 o                         
  -2   4  13        311.64        300.86        13.12 o                         
   0   4  13          0.26          2.36         2.32 o                         
   2   4  13        156.00        156.64         6.50 o                         
   4   4  13         25.81         37.56         3.11 o                         
   6   4  13         14.57         38.53         3.25 o                         
   8   4  13         31.68         28.89         3.52 o                         
  10   4  13          0.19          6.60         3.47 o                         
 -13   5  13         41.02         41.09         7.21 o                         
 -11   5  13         94.12         71.94         7.65 o                         
  -9   5  13         13.76         15.82         4.77 o                         
  -7   5  13         23.11         19.43         3.43 o                         
  -5   5  13         82.45         94.68         6.53 o                         
  -3   5  13         10.29          3.91         4.86 o                         
  -1   5  13         18.61         21.36         3.52 o                         
   1   5  13          1.48          4.63         2.61 o                         
   3   5  13        265.80        251.63         8.46 o                         
   5   5  13        138.63        130.24         6.41 o                         
   7   5  13         25.04         27.46         3.35 o                         
   9   5  13          6.11          6.61         5.11 o                         
 -12   6  13          0.05         -0.31         2.85 o                         
 -10   6  13         26.63         20.29         3.27 o                         
  -8   6  13          3.14          3.27         2.18 o                         
  -6   6  13          4.50          3.07         2.70 o                         
  -4   6  13          7.39         10.71         3.14 o                         
  -2   6  13        135.14        146.77        15.42 o                         
   0   6  13        481.81        444.88        19.74 o                         
   2   6  13         36.14         46.25         5.44 o                         
   4   6  13          4.66          1.14         1.80 o                         
   6   6  13          0.74          3.54         2.12 o                         
   8   6  13         19.39         19.06         4.98 o                         
 -11   7  13          0.43         -0.12         4.24 o                         
  -7   7  13          8.83         13.22         7.16 o                         
  -5   7  13         11.81         22.93         7.93 o                         
  -3   7  13          4.93          5.64         4.01 o                         
  -1   7  13          0.23         12.44         6.63 o                         
   1   7  13         19.11         16.06         3.75 o                         
   3   7  13          0.55         -0.55         3.15 o                         
   5   7  13         15.32         24.80        12.36 o                         
   7   7  13         22.21         14.46         6.38 o                         
   9   7  13          7.08          7.61         5.32 o                         
  -4   8  13          0.99          5.88         5.80 o                         
  -2   8  13          1.60         -0.66         3.42 o                         
   0   8  13          8.99          8.32         4.00 o                         
   2   8  13          1.80          1.89         3.10 o                         
   4   8  13          7.88         22.67         7.05 o                         
   6   8  13        258.87        301.80        22.96 o                         
  -1   9  13          6.71          6.02         6.87 o                         
   1   9  13          3.04          6.20         5.94 o                         
 -12   0  14         30.64         17.44         6.61 o                         
 -10   0  14         75.61         58.88         9.54 o                         
  -8   0  14        399.34        385.57        23.13 o                         
  -6   0  14        310.56        300.32        18.08 o                         
  -4   0  14       1055.46       1068.44        31.99 o                         
  -2   0  14        140.44        131.57         6.88 o                         
   0   0  14        563.50        545.81        14.76 o                         
   2   0  14        482.79        434.08        19.27 o                         
   4   0  14         86.80         90.54        10.13 o                         
   6   0  14       1868.40       1810.15        28.75 o                         
   8   0  14         16.02         18.28         3.61 o                         
  10   0  14          3.50         11.31         3.68 o                         
  12   0  14         37.53         34.16         6.52 o                         
 -13   1  14          0.73          5.29         4.35 o                         
 -11   1  14        102.88        100.57         9.55 o                         
  -9   1  14        104.71         77.93         7.78 o                         
  -7   1  14        238.23        234.20        10.02 o                         
  -5   1  14         86.25         98.26         7.19 o                         
  -3   1  14          0.01          1.61         1.32 o                         
  -1   1  14        118.82        119.78         5.95 o                         
   1   1  14          2.70          2.77         2.89 o                         
   3   1  14        175.66        166.11         9.77 o                         
   5   1  14        516.23        490.68        10.68 o                         
   7   1  14         42.11         35.56         3.09 o                         
   9   1  14         12.98         22.70         2.96 o                         
  11   1  14          3.18          5.99         2.63 o                         
 -12   2  14         23.41         21.80         6.93 o                         
 -10   2  14         27.42         16.73         4.67 o                         
  -8   2  14         39.85         49.00         5.38 o                         
  -6   2  14          0.70          2.26         3.91 o                         
  -4   2  14        307.10        301.50        11.86 o                         
  -2   2  14        136.45        147.49         4.24 o                         
   0   2  14        178.93        171.28         4.97 o                         
   2   2  14          6.25          5.98         1.50 o                         
   4   2  14          1.26          1.80         2.95 o                         
   6   2  14          4.87          3.75         4.66 o                         
   8   2  14         45.13         41.04         3.61 o                         
  10   2  14          6.61          9.60         2.36 o                         
  12   2  14        144.11        220.92        20.17 o                         
 -13   3  14        114.06        138.76        14.39 o                         
 -11   3  14          0.61          2.64         3.54 o                         
  -9   3  14         16.22         23.42         4.21 o                         
  -7   3  14        229.26        214.28         9.82 o                         
  -5   3  14        133.11        159.38        14.73 o                         
  -3   3  14          8.85         11.55         2.22 o                         
  -1   3  14        217.69        186.82         4.48 o                         
   1   3  14        584.10        552.66         8.57 o                         
   3   3  14        612.08        608.17        12.80 o                         
   5   3  14         91.73         90.81         5.35 o                         
   7   3  14         32.30         31.14         3.70 o                         
   9   3  14         11.58         15.16         3.56 o                         
  11   3  14          0.01         -1.09         5.63 o                         
 -12   4  14          6.62         10.21         3.97 o                         
 -10   4  14          0.02          1.67         5.03 o                         
  -8   4  14        170.16        167.78         9.05 o                         
  -6   4  14         23.93         25.51         3.84 o                         
  -4   4  14        135.10        123.52        13.52 o                         
  -2   4  14        441.47        426.29        16.11 o                         
   0   4  14         28.55         23.29         3.73 o                         
   2   4  14          5.10          8.53         2.61 o                         
   4   4  14          1.86          4.65         2.85 o                         
   6   4  14        136.81        122.65         5.50 o                         
   8   4  14         24.84         31.58         3.47 o                         
  10   4  14         37.08         51.04         6.16 o                         
 -11   5  14         39.71         26.28         5.38 o                         
  -9   5  14         10.36          6.24         2.89 o                         
  -7   5  14         33.24         28.88         4.18 o                         
  -5   5  14          6.03          7.79         2.69 o                         
  -3   5  14        140.69        142.96        14.88 o                         
  -1   5  14        142.59        129.45         7.38 o                         
   1   5  14        355.44        362.73        14.35 o                         
   3   5  14        283.81        285.77         9.21 o                         
   5   5  14         48.95         49.36         4.20 o                         
   7   5  14          5.09          4.15         2.15 o                         
   9   5  14         66.00         64.24        11.04 o                         
 -12   6  14          4.41         -2.08         4.23 o                         
 -10   6  14          2.15          1.18         2.70 o                         
  -8   6  14          3.04          4.68         2.37 o                         
  -6   6  14         47.51         50.14         5.30 o                         
  -4   6  14        140.13        138.88         7.94 o                         
  -2   6  14          1.50          3.41         4.18 o                         
   0   6  14         72.94         88.97         9.79 o                         
   2   6  14          6.42          4.95         2.55 o                         
   4   6  14          6.71          3.26         1.99 o                         
   6   6  14          1.61          1.39         2.46 o                         
   8   6  14         19.81         34.68         8.44 o                         
  -5   7  14         51.74         50.59        10.31 o                         
  -3   7  14          0.17         -0.48         5.51 o                         
  -1   7  14        264.16        288.65        14.94 o                         
   1   7  14         29.38         34.26         4.83 o                         
   3   7  14         20.97         27.50         5.13 o                         
   5   7  14         52.90         79.85        11.28 o                         
  -2   8  14         25.95         36.17         8.21 o                         
   0   8  14          0.26         -5.72         5.72 o                         
   2   8  14          0.00         -2.51         4.79 o                         
   4   8  14         20.03         19.48         6.86 o                         
   6   8  14         37.72         69.55        12.15 o                         
 -11   1  15          8.24          6.49         3.91 o                         
  -9   1  15        237.09        225.06        13.16 o                         
  -7   1  15        198.07        202.94         9.72 o                         
  -5   1  15         55.43         60.66         5.95 o                         
  -3   1  15         25.80         29.12         3.82 o                         
  -1   1  15        408.05        421.53         9.24 o                         
   1   1  15        177.52        157.28         8.24 o                         
   3   1  15        248.33        261.93         9.41 o                         
   5   1  15         77.94         92.16         7.40 o                         
   7   1  15          9.21         13.09         2.39 o                         
   9   1  15        210.87        227.84         7.88 o                         
  11   1  15         24.82         27.32         3.76 o                         
 -12   2  15          1.33         -1.52         5.24 o                         
 -10   2  15        127.42        131.78        10.51 o                         
  -8   2  15         45.95         54.39         5.69 o                         
  -6   2  15         12.87         24.01         6.72 o                         
  -4   2  15          7.47          8.80         2.65 o                         
  -2   2  15       1170.66       1145.01        18.50 o                         
   0   2  15        476.40        449.23        10.70 o                         
   2   2  15        120.51        135.73         6.59 o                         
   4   2  15        369.61        340.77        11.11 o                         
   6   2  15          0.05         -2.07         2.07 o                         
   8   2  15          1.52          1.06         1.82 o                         
  10   2  15         81.91         97.58         5.49 o                         
 -11   3  15         21.57         17.99         9.28 o                         
  -9   3  15          8.78          9.07         3.15 o                         
  -7   3  15          1.65          2.78         2.57 o                         
  -5   3  15         52.69         57.53        10.41 o                         
  -3   3  15        513.63        525.30        27.25 o                         
  -1   3  15          4.73          7.01         2.79 o                         
   1   3  15        118.96        128.09         7.51 o                         
   3   3  15         13.84          6.03         3.06 o                         
   5   3  15        288.09        282.65         9.48 o                         
   7   3  15         20.13         27.07         3.74 o                         
   9   3  15         26.73         36.74         3.98 o                         
  11   3  15          0.93          7.41         6.22 o                         
 -12   4  15         97.12         85.09        12.27 o                         
 -10   4  15          4.01          9.09         3.66 o                         
  -8   4  15         75.34         83.21         6.92 o                         
  -6   4  15         78.99         69.90         5.95 o                         
  -4   4  15        166.46        162.98        16.03 o                         
  -2   4  15         29.40         41.14         5.94 o                         
   0   4  15         14.03         11.24         5.27 o                         
   2   4  15        556.87        530.40        26.39 o                         
   4   4  15        643.39        660.78        17.24 o                         
   6   4  15         31.17         35.67         3.88 o                         
   8   4  15        112.28        135.57         6.69 o                         
  10   4  15          2.52          8.56         3.67 o                         
 -11   5  15          0.79         -0.55         3.93 o                         
  -9   5  15          6.96          2.26         2.56 o                         
  -7   5  15          2.28          1.85         2.63 o                         
  -5   5  15          9.12          5.68         3.52 o                         
  -3   5  15         40.89         48.82        10.21 o                         
  -1   5  15         65.87         65.02         6.15 o                         
   1   5  15         62.36         65.10        10.27 o                         
   3   5  15        209.11        225.67        10.17 o                         
   5   5  15         13.11          8.60         3.29 o                         
   7   5  15          5.55         13.54         3.81 o                         
   9   5  15          7.97          4.74         3.58 o                         
 -10   6  15          3.32          7.34         4.60 o                         
  -8   6  15         16.91         20.02         4.53 o                         
  -6   6  15         67.48         71.35         6.29 o                         
  -4   6  15        261.17        265.37        14.09 o                         
  -2   6  15         71.38         80.69         7.74 o                         
   0   6  15        216.79        219.37        10.53 o                         
   2   6  15          2.98          6.13         2.76 o                         
   4   6  15          0.72          3.82         2.59 o                         
   6   6  15          1.35          3.68         4.52 o                         
   8   6  15         27.65         32.86         8.44 o                         
  -3   7  15         13.85         11.07         7.36 o                         
  -1   7  15         30.42         37.18         8.32 o                         
   1   7  15          2.05         -3.62         3.62 o                         
   3   7  15         87.18         75.43        12.28 o                         
  -2   8  15          8.23         14.28         6.15 o                         
 -12   0  16        115.99         91.70        14.12 o                         
 -10   0  16          3.55          5.17         4.87 o                         
  -8   0  16        343.80        345.32        22.99 o                         
  -6   0  16          4.37         15.83         5.81 o                         
  -4   0  16         64.69         72.31         9.29 o                         
  -2   0  16         52.91         68.96         5.52 o                         
   0   0  16          7.62          3.30         1.95 o                         
   2   0  16          9.42          7.47         3.73 o                         
   4   0  16       1723.37       1700.09        31.41 o                         
   6   0  16          1.57         -0.47         4.30 o                         
   8   0  16         79.87         71.49         6.55 o                         
  10   0  16         10.17          6.29         3.11 o                         
 -11   1  16          0.01         -2.12         8.43 o                         
  -9   1  16          2.23         10.66         4.65 o                         
  -7   1  16          4.25         11.55         3.22 o                         
  -5   1  16         14.06         15.14         4.43 o                         
  -3   1  16         49.88         50.80         4.22 o                         
  -1   1  16        502.24        513.99        10.55 o                         
   1   1  16        149.60        158.10         7.06 o                         
   3   1  16         17.61         20.23         4.12 o                         
   5   1  16         35.66         36.42         3.48 o                         
   7   1  16          8.49          6.33         2.23 o                         
   9   1  16          0.16          0.14         2.91 o                         
 -10   2  16         13.35         11.77         4.58 o                         
  -8   2  16         33.24         44.66         5.31 o                         
  -6   2  16          0.63          1.08         4.26 o                         
  -4   2  16          5.03          8.30         9.65 o                         
  -2   2  16         55.36         76.08         5.32 o                         
   0   2  16        337.88        335.48         7.74 o                         
   2   2  16        332.28        314.44        10.23 o                         
   4   2  16          0.84          0.08         2.06 o                         
   6   2  16          0.12          0.67         1.89 o                         
   8   2  16         19.21         27.76         3.12 o                         
  10   2  16          1.64         -1.50         3.32 o                         
 -11   3  16          6.64          5.34         3.73 o                         
  -9   3  16         23.20         23.98         4.43 o                         
  -7   3  16         43.44         55.29         6.26 o                         
  -5   3  16         11.46         14.85         7.56 o                         
  -3   3  16         24.76         39.50         8.55 o                         
  -1   3  16        107.87        118.96         8.87 o                         
   1   3  16          0.49         -0.37         3.88 o                         
   3   3  16         49.43         52.76         5.02 o                         
   5   3  16         16.49         10.01         3.14 o                         
   7   3  16         15.71         14.72         3.42 o                         
   9   3  16         62.73         72.97         5.98 o                         
 -10   4  16         25.69         27.51         4.65 o                         
  -8   4  16          0.04          4.69         3.46 o                         
  -6   4  16         10.00          8.05         2.98 o                         
  -4   4  16         18.90         27.63         7.65 o                         
  -2   4  16         13.63         21.72         4.66 o                         
   0   4  16          0.27         -2.04         3.18 o                         
   2   4  16          0.54         11.02         5.01 o                         
   4   4  16         16.62         17.33         4.59 o                         
   6   4  16         22.90         21.03         3.92 o                         
   8   4  16          8.59          4.08         3.10 o                         
 -11   5  16          0.59          3.51         5.78 o                         
  -9   5  16          9.79          5.76         3.26 o                         
  -7   5  16         70.10         82.62         7.04 o                         
  -5   5  16         14.30         16.34         5.29 o                         
  -3   5  16        205.32        185.52        18.13 o                         
  -1   5  16         15.53         18.84         4.94 o                         
   1   5  16         59.20         50.01         9.43 o                         
   3   5  16          0.00          8.34         3.23 o                         
   5   5  16          0.09          7.43         2.91 o                         
   7   5  16          7.90         13.02         4.01 o                         
   9   5  16         16.67         11.02         5.49 o                         
 -10   6  16          2.26         -6.22         6.22 o                         
  -8   6  16          6.18          9.04         7.50 o                         
  -6   6  16         12.44         14.88         4.65 o                         
  -4   6  16         35.87         46.02        10.66 o                         
  -2   6  16          1.45          1.92         6.06 o                         
   0   6  16         50.47         59.48         7.85 o                         
   2   6  16          5.26         12.62         4.29 o                         
   4   6  16          8.76          6.79        11.88 o                         
   6   6  16          1.53         -4.52         4.52 o                         
 -11   1  17         43.24         32.55         7.61 o                         
  -9   1  17         64.86         71.60        11.70 o                         
  -7   1  17         67.08         71.32         6.53 o                         
  -5   1  17         65.20         78.39         7.27 o                         
  -3   1  17        129.91        127.46         8.77 o                         
  -1   1  17         38.02         30.10         5.61 o                         
   1   1  17         17.46         10.26         2.69 o                         
   3   1  17        541.61        498.06        13.83 o                         
   5   1  17         99.24         88.46         4.74 o                         
   7   1  17          5.31         10.07         2.30 o                         
   9   1  17         14.07         13.08         3.12 o                         
 -10   2  17         92.27         84.08         9.30 o                         
  -8   2  17          2.94          7.72         3.44 o                         
  -6   2  17         66.85         61.54        10.27 o                         
  -4   2  17        368.96        338.25        13.98 o                         
  -2   2  17         57.99         59.19         5.28 o                         
   0   2  17         26.69         26.22         3.37 o                         
   2   2  17         30.33         29.70         3.55 o                         
   4   2  17         88.97         96.78         6.46 o                         
   6   2  17         76.10         83.54         4.71 o                         
   8   2  17         13.48         11.30         2.39 o                         
  10   2  17         28.84         39.25         9.12 o                         
  -9   3  17         29.30         36.02         5.18 o                         
  -7   3  17         37.89         35.83         4.87 o                         
  -5   3  17        100.90        117.59        13.90 o                         
  -3   3  17        108.93        109.68        13.19 o                         
  -1   3  17         29.11         17.42         4.46 o                         
   1   3  17         15.11         11.81         5.24 o                         
   3   3  17          5.76          6.78         3.17 o                         
   5   3  17         28.78         39.82         4.20 o                         
   7   3  17          5.50          4.67         2.27 o                         
   9   3  17          8.54         18.86         5.02 o                         
 -10   4  17         17.65         10.56         4.62 o                         
  -8   4  17         13.26         17.61         3.85 o                         
  -6   4  17         19.48         16.21         3.81 o                         
  -4   4  17         56.68         62.21        11.16 o                         
  -2   4  17         14.41         19.27         5.11 o                         
   0   4  17         31.45         38.11         5.90 o                         
   2   4  17         90.57        112.38        13.36 o                         
   4   4  17          1.21          2.73         2.83 o                         
   6   4  17         38.25         31.12         4.91 o                         
   8   4  17          7.16          4.54         5.53 o                         
  -9   5  17         17.57         20.11        14.16 o                         
  -7   5  17         32.30         37.62         6.43 o                         
  -5   5  17          4.06          2.35         4.37 o                         
  -3   5  17         16.62         25.77         8.06 o                         
  -1   5  17          3.72          6.55         6.13 o                         
   1   5  17         47.71         37.44         5.98 o                         
   3   5  17         45.16         50.42         5.40 o                         
   5   5  17         25.51         35.68         5.36 o                         
   7   5  17         30.15         34.63         6.33 o                         
  -8   6  17          2.89          5.21         5.20 o                         
  -6   6  17          1.82          3.43         2.99 o                         
   0   6  17         35.67         39.05         9.25 o                         
   2   6  17         34.17         51.74        13.05 o                         
   4   6  17         39.37         46.55         9.65 o                         
   6   6  17         36.12         43.66         9.55 o                         
  -8   0  18          6.67          7.69         5.70 o                         
  -6   0  18         35.94         49.48         8.99 o                         
  -4   0  18        434.83        496.60        25.17 o                         
  -2   0  18         10.44         10.11         4.60 o                         
   0   0  18          0.33         -0.61         4.29 o                         
   2   0  18         84.90         95.99        10.95 o                         
   4   0  18         74.00         75.97         7.66 o                         
   6   0  18        240.25        251.79        11.53 o                         
   8   0  18         53.98         81.71         8.89 o                         
  -9   1  18          0.31          1.00         3.65 o                         
  -7   1  18          1.26          4.91         3.23 o                         
  -5   1  18         48.32         53.94         6.52 o                         
  -3   1  18         21.84         28.67         5.38 o                         
  -1   1  18          8.04          9.60         2.34 o                         
   1   1  18         13.55         22.13         4.13 o                         
   3   1  18         74.60         79.68         6.02 o                         
   5   1  18          4.19          5.27         2.05 o                         
   7   1  18          3.01          5.32         2.14 o                         
   9   1  18         10.73          8.84         5.33 o                         
  -8   2  18          1.34          6.15         3.49 o                         
  -6   2  18         77.13         71.28        11.27 o                         
  -4   2  18         14.19         28.34         7.99 o                         
  -2   2  18        272.60        260.97        12.68 o                         
   0   2  18         68.99         87.37         9.55 o                         
   2   2  18         30.02         25.41         6.53 o                         
   4   2  18          2.22          3.04         2.51 o                         
   6   2  18         13.88         10.65         2.16 o                         
   8   2  18          0.82         -0.64         2.74 o                         
  -9   3  18         20.68         17.83         4.14 o                         
  -7   3  18         78.21         91.62         7.72 o                         
  -5   3  18        124.07        118.52        14.46 o                         
  -3   3  18         15.88         28.48         8.00 o                         
  -1   3  18        164.14        147.96        10.26 o                         
   1   3  18        365.70        366.58        16.52 o                         
   3   3  18          5.40          3.57         4.97 o                         
   5   3  18         57.53         65.66         5.51 o                         
   7   3  18         41.84         48.61         6.07 o                         
  -8   4  18          2.94          3.60         3.67 o                         
  -6   4  18          3.63          5.39         3.03 o                         
  -4   4  18         90.19         72.52        12.33 o                         
  -2   4  18          3.66          7.21         3.52 o                         
   0   4  18         63.79         65.48         7.72 o                         
   2   4  18         31.71         40.75         9.29 o                         
   4   4  18          0.15          7.40         3.46 o                         
   6   4  18         38.90         47.14         5.94 o                         
   8   4  18          0.56         -1.62         4.40 o                         
  -7   5  18         15.97         12.68         4.53 o                         
  -3   5  18         49.35         44.08        10.46 o                         
  -1   5  18         93.97        101.94         9.90 o                         
   1   5  18         65.71         44.11         6.99 o                         
   3   5  18          4.62          4.47         2.88 o                         
   5   5  18         68.31         87.00        17.81 o                         
  -6   6  18         16.27         21.74         7.28 o                         
   0   6  18        120.03        170.63        17.78 o                         
   2   6  18         43.66         64.58        10.96 o                         
   4   6  18          2.54         -1.06         4.90 o                         
  -7   1  19          2.82          9.93         3.63 o                         
  -5   1  19         66.68         80.49        11.33 o                         
  -3   1  19        116.02        116.26         9.05 o                         
  -1   1  19          1.25         -2.16         5.19 o                         
   1   1  19        115.44        120.54        11.23 o                         
   3   1  19         36.47         43.72         4.67 o                         
   5   1  19         70.64         72.86         4.61 o                         
   7   1  19          0.51         -1.83         2.68 o                         
  -8   2  19         11.29         16.84         5.49 o                         
  -6   2  19          0.89         15.99         7.57 o                         
  -4   2  19        191.96        210.04        18.80 o                         
  -2   2  19         27.92         19.88         7.10 o                         
   0   2  19         57.60         60.02         6.77 o                         
   2   2  19         56.12         54.51         9.41 o                         
   4   2  19          5.24         13.20         5.50 o                         
   6   2  19         19.55         23.24         4.36 o                         
   8   2  19         12.33         13.52         6.80 o                         
  -7   3  19         20.31         25.00         9.47 o                         
  -5   3  19         26.86         13.00         6.47 o                         
  -3   3  19         42.31         42.11         9.19 o                         
  -1   3  19          2.75         -2.18         3.11 o                         
   1   3  19          0.01          8.26         4.06 o                         
   3   3  19         89.04         80.70        11.83 o                         
   5   3  19         36.55         35.46         5.92 o                         
   7   3  19          0.82          6.40         4.59 o                         
  -6   4  19         27.36         36.70         8.22 o                         
  -4   4  19          0.86          7.12         4.97 o                         
  -2   4  19         10.40         14.40         6.94 o                         
   0   4  19         21.54         17.21         4.41 o                         
   2   4  19          3.52         -0.89         4.47 o                         
   4   4  19          7.31         -0.75         2.71 o                         
  -1   5  19          5.20          1.84         5.01 o                         
   1   5  19          0.41         -1.60         4.72 o                         
   3   5  19         20.46         15.87         6.03 o                         
  -6   0  20         62.90         85.50        12.28 o                         
  -4   0  20          0.67          2.99         5.61 o                         
  -2   0  20         20.11         11.17         5.89 o                         
   0   0  20         89.63         91.57        11.94 o                         
   2   0  20        184.37        176.97        16.40 o                         
   4   0  20          0.87          5.13         9.02 o                         
   6   0  20          5.48          3.46         6.06 o                         
  -7   1  20         90.60         90.02        13.13 o                         
  -5   1  20         43.31         42.52         9.45 o                         
  -3   1  20         85.62        105.75        12.91 o                         
  -1   1  20         34.66         30.56         8.22 o                         
   1   1  20         44.36         42.24         8.66 o                         
   3   1  20         17.99         17.36         5.95 o                         
   5   1  20          8.52         10.06         3.86 o                         
   7   1  20          6.40          4.34         5.49 o                         
  -6   2  20         10.67          6.39         4.87 o                         
  -4   2  20          0.18          1.57         5.39 o                         
  -2   2  20         80.85         76.59        12.03 o                         
   0   2  20        113.01         99.31        13.07 o                         
   2   2  20          9.94         15.24         4.31 o                         
   4   2  20          0.00          2.36         4.73 o                         
   6   2  20         13.27         15.34         6.41 o                         
  -5   3  20         15.05         14.06         6.40 o                         
  -3   3  20          7.36         14.06         6.60 o                         
  -1   3  20         38.61         38.57         8.75 o                         
   1   3  20          6.49          6.42         5.27 o                         
   3   3  20          6.03         17.50         6.64 o                         
   0   4  20         14.42         11.61         5.14 o                         
   2   4  20         39.20         36.23         9.35 o                         
  -7   1  21         37.84         34.25         8.50 o                         
  -5   1  21          0.02          9.00         6.63 o                         
  -3   1  21          3.18          2.48         4.31 o                         
  -1   1  21          2.30          6.30         5.34 o                         
   1   1  21         60.48         50.14         9.63 o                         
   3   1  21         55.17         44.36         9.68 o                         
   5   1  21          0.01         -6.22         6.22 o                         
  -4   2  21          2.08         -0.35         5.52 o                         
  -2   2  21         13.94         16.49         7.33 o                         
   0   2  21          2.10         -4.35         5.38 o                         
   2   2  21         30.74         35.20         8.93 o                         
   4   2  21          4.46          6.00         5.24 o                         
   3   3  21          8.83         20.77         7.64 o                         
  -5   1  22          0.06         -1.44         4.73 o                         
  -3   1  22          2.98          3.27         4.52 o                         
  -1   1  22          0.21          0.93         3.83 o                         
   1   1  22         12.84         19.22         7.36 o                         
                                                                                
